# Supplementary material for: Long-Distance Movement of Mineral Deficiency-Responsive mRNAs in Nicotiana Benthamiana/Tomato Heterografts
Source: Plants (Basel). 2020 Jul 10;9(7):876. doi: 10.3390/plants9070876 (PMC7412313; doi:10.3390/plants9070876)
Supplement: Supplementary file 1 [file plants-09-00876-s001.zip]

Archive with 1 entries (1 files):
- plants-837719-supplementary.xlsx
