# Supplementary material for: Long-Distance Movement of Mineral Deficiency-Responsive mRNAs in Nicotiana Benthamiana/Tomato Heterografts
Source: Plants (Basel). 2020 Jul 10;9(7):876. doi: 10.3390/plants9070876 (PMC7412313; doi:10.3390/plants9070876)
Supplement: Supplementary file 1 [file plants-09-00876-s001.zip › plants-837719-supplementary.xlsx]

## Sheet: Summary
File name	Sample Name	Description	Total Seq	Total Base	Remove Adapter, Low Qual, Short Reads			Remove rRNA			Map To Genome* (2 Edit Distance)		Unmap	Fitler (Rnaseq)	Map To Niben Geome (1 Edit Distance)
					remove	clean	%clean	rRNA	clean	%clean	map	%map			map	%map
CK_rep1.fastq.gz	CK_rep1	hetero-grafted Tomato root	39471823	3355104955	591446	38880377	98.5016	420682	38459695	98.918	36739825	95.5281	1719870	1260796	2447	0.194084
CK_rep2.fastq.gz	CK_rep2	hetero-grafted Tomato root	36570504	3108492840	621271	35949233	98.3012	195180	35754053	99.4571	33720095	94.3113	2033958	1420655	1015	0.0714459
CK_rep3.fastq.gz	CK_rep3	hetero-grafted Tomato root	39348028	3344582380	644842	38703186	98.3612	281252	38421934	99.2733	37394516	97.326	1027418	521104	1465	0.281134
N_rep1.fastq.gz	N_rep1	hetero-grafted Tomato root	33385798	2837792830	542412	32843386	98.3753	223053	32620333	99.3209	31573981	96.7923	1046352	581195	1220	0.209912
N_rep2.fastq.gz	N_rep2	hetero-grafted Tomato root	44006122	3740520370	681575	43324547	98.4512	320626	43003921	99.2599	41943794	97.5348	1060127	523616	1695	0.323711
N_rep3.fastq.gz	N_rep3	hetero-grafted Tomato root	39708286	3375204310	600757	39107529	98.4871	405421	38702108	98.9633	37752109	97.5454	949999	490243	1849	0.37716
P_rep1.fastq.gz	P_rep1	hetero-grafted Tomato root	37996812	3229729020	578398	37418414	98.48	256271	37162143	99.3151	36096710	97.133	1065433	631812	1545	0.244535
P_rep2.fastq.gz	P_rep2	hetero-grafted Tomato root	40625413	3453160105	677237	39948176	98.33	255235	39692941	99.3611	38286987	96.4579	1405954	821493	1325	0.161292
P_rep3.fastq.gz	P_rep3	hetero-grafted Tomato root	42037970	3573227450	688906	41349064	98.36	283558	41065506	99.3142	39993878	97.3904	1071628	538991	1707	0.316703
Fe_rep1.fastq.gz	Fe_rep1	hetero-grafted Tomato root	38458401	3268964085	599700	37858701	98.44	228616	37630085	99.3961	36600642	97.2643	1029443	537782	1581	0.293985
Fe_rep2.fastq.gz	Fe_rep2	hetero-grafted Tomato root	40918774	3478095790	589937	40328837	98.56	859390	39469447	97.869	38051373	96.4072	1418074	950504	2528	0.265964
Fe_rep3.fastq.gz	Fe_rep3	hetero-grafted Tomato root	40793888	3467480480	637639	40156249	98.44	604230	39552019	98.4953	38030696	96.1536	1521323	995791	1765	0.177246
tomato_leaf.fastq.gz	tomato_leaf	tommato leaf	75979028	6458217380	2094327	73884701	97.2435	280709	73603992	99.6201	71159664	96.6791
tomato_root.fastq.gz	tomato_root	tommato root	78107614	6639147190	2182825	75924789	97.2054	186059	75738730	99.7549	71657180	94.611
* the niben_ck sample were mapped to Niben genome, the tomato samples were mapped to tomato genome

## Sheet: mobile mRNA_CK
FeatureID	Description	Read number
		CK_rep1	CK_rep2	CK_rep3	total
Niben101Scf36076g00002.1	Elongation factor 1-alpha 1	40	64	101	205
Niben101Scf08309g01008.1	Homogentisate 1,2-dioxygenase	97	12	2	111
Niben101Scf09409g02014.1	Choline/ethanolaminephosphotransferase 1	32	39	25	96
Niben101Scf04958g00013.1	ABC transporter G family member 33	27	13	44	84
Niben101Scf11383g00015.1	40S ribosomal protein S24-2	20	30	27	77
Niben101Scf01816g00009.1	ATP synthase subunit alpha	22	12	40	74
Niben101Scf01210g00004.1	ATP synthase subunit alpha	20	12	30	62
Niben101Scf05201g02004.1	Magnesium transporter NIPA2	36	13	13	62
Niben101Scf09846g02018.1	ATP synthase subunit alpha	20	8	34	62
Niben101Scf06876g01025.1	40S ribosomal protein S24-2	10	31	18	59
Niben101Scf00987g00004.1	casein kinase I LENGTH=457	25	10	23	58
Niben101Scf02525g03015.1	Casein kinase I	25	10	23	58
Niben101Scf01210g00056.1	ATP synthase subunit alpha	18	7	27	52
Niben101Scf05618g04003.1	tRNA (guanine(26)-N(2))-dimethyltransferase	10	17	24	51
Niben101Scf23814g00032.1	Eukaryotic translation initiation factor 3 subunit C	16	16	11	43
Niben101Scf06849g00011.1	ATP synthase subunit alpha	13	8	18	39
Niben101Ctg10706g00002.1	Unknown protein	7	5	21	33
Niben101Scf00291g02025.1	ATP synthase subunit alpha	11	3	19	33
Niben101Scf05079g00020.1	NADH-ubiquinone oxidoreductase chain 4	4	11	17	32
Niben101Scf13995g00004.1	NADH-ubiquinone oxidoreductase chain 4	4	11	16	31
Niben101Scf03496g00022.1	2-dehydro-3-deoxyphosphoheptonate aldolase (3-deoxy-d-arabino-heptulosonate 7-phosphate synthase) [Medicago truncatula] gb|AES98110.1| phospho-2-dehydro-3-deoxyheptonate aldolase [Medicago truncatula]	13	5	11	29
Niben101Scf16292g00003.1	Ycf1, partial (chloroplast) [Lepechinia caulescens]	4	9	16	29
Niben101Scf00398g00005.1	ATP synthase protein MI25	12	3	12	27
Niben101Scf02847g00014.1	ATP synthase protein MI25	12	3	12	27
Niben101Scf05425g00016.1	NADH-ubiquinone oxidoreductase chain 4	7	8	12	27
Niben101Scf08672g04012.1	ATP synthase protein MI25	12	3	12	27
Niben101Scf31228g00005.1	ATP synthase protein MI25	12	3	12	27
Niben101Scf01494g02024.1	NADH-quinone oxidoreductase subunit L	5	7	14	26
Niben101Scf00264g00002.1	NADH-quinone oxidoreductase subunit L	5	6	14	25
Niben101Scf02010g04012.1	ATP synthase protein MI25	11	3	10	24
Niben101Scf00885g05001.1	Ornithine aminotransferase 1	11	3	8	22
Niben101Scf01210g00005.1	ATP synthase protein MI25	8	4	7	19
Niben101Ctg03910g00004.1	Tubulin alpha-1 chain	2	6	8	16
Niben101Scf02597g00003.1	30S ribosomal protein S8	2	9	5	16
Niben101Scf06221g03002.1	ATP synthase subunit alpha	6	4	6	16
Niben101Scf16439g00004.1	30S ribosomal protein S8	2	9	5	16
Niben101Scf08803g00015.1	NADH-quinone oxidoreductase subunit L	5	2	9	16
Niben101Scf01626g02002.1	Autophagy-related protein 18	6	5	4	15
Niben101Scf00974g01015.1	Unknown protein	4	6	4	14
Niben101Scf01002g11012.1	Beta-1,3-galactosyltransferase 7	1	9	4	14
Niben101Scf02452g06021.1	wound-responsive family protein LENGTH=685	7	2	5	14
Niben101Scf01210g00010.1	30S ribosomal protein S12	5	1	8	14
Niben101Scf03953g02018.1	30S ribosomal protein S12	5	1	8	14
Niben101Scf05683g00015.1	30S ribosomal protein S12	5	1	8	14
Niben101Scf03564g00017.1	NADH-quinone oxidoreductase subunit L	3	2	9	14
Niben101Scf02762g01002.1	NADH-quinone oxidoreductase subunit D	3	7	4	14
Niben101Scf07823g00002.1	NADH-quinone oxidoreductase subunit D	3	7	4	14
Niben101Scf01510g00010.1	ATP synthase subunit alpha	6	1	6	13
Niben101Scf06770g00018.1	50S ribosomal protein L2	2	3	8	13
Niben101Scf11084g00005.1	50S ribosomal protein L2	2	3	8	13
Niben101Scf00398g00002.1	Ferrochelatase	5	2	5	12
Niben101Scf02847g00005.1	Ferrochelatase	5	2	5	12
Niben101Scf06154g03013.1	ATP synthase subunit alpha	2	2	8	12
Niben101Scf06849g00029.1	Ferrochelatase	5	2	5	12
Niben101Scf04529g00011.1	30S ribosomal protein S2, chloroplastic	4	1	6	11
Niben101Scf17535g00001.1	Unknown protein	6	4	1	11
Niben101Scf05392g01019.1	Delta(14)-sterol reductase	1	5	4	10
Niben101Scf00438g02017.1	ATP synthase subunit alpha	3	2	5	10
Niben101Scf02165g02002.1	structural constituent of ribosome;protein binding chrM:25482-28733 REVERSE LENGTH=556	4	2	4	10
Niben101Scf10732g01014.1	50S ribosomal protein L2	2	1	7	10
Niben101Scf14012g00006.1	30S ribosomal protein S2, chloroplastic	3	1	6	10
Niben101Scf00438g02016.1	ATP synthase subunit alpha	4	2	3	9
Niben101Scf02309g03022.1	30S ribosomal protein S14	3	2	4	9
Niben101Scf03790g00011.1	cyclic nucleotide gated channel 5 LENGTH=717	4	3	2	9
Niben101Scf06949g02020.1	Interferon-related developmental regulator 1	8	1	0	9
Niben101Scf01796g01005.1	Ribosomal protein S10 [Medicago truncatula]	2	2	4	8
Niben101Scf04198g07005.1	Ribosomal protein S10 [Medicago truncatula]	2	2	4	8
Niben101Scf33617g00002.1	ATP synthase subunit alpha	3	2	3	8
Niben101Scf12568g00007.1	serpin 3 LENGTH=385	4	2	2	8
Niben101Scf03070g08002.1	structural constituent of ribosome;protein binding chrM:25482-28733 REVERSE LENGTH=556	3	2	3	8
Niben101Scf00022g00015.1	conserved hypothetical protein [Ricinus communis] gb|EEF42401.1| conserved hypothetical protein [Ricinus communis]	4	2	2	8
Niben101Scf08618g01012.1	Elongation factor 1-alpha	1	5	2	8
Niben101Scf08618g01002.1	Elongation factor 1-alpha	2	2	3	7
Niben101Scf05349g01037.1	Reticulon family protein LENGTH=164	4	0	3	7
Niben101Scf00167g04017.1	ATP synthase subunit a, chloroplastic	3	0	4	7
Niben101Scf19423g00008.1	Photosystem Q(B) protein	5	0	2	7
Niben101Scf04451g00022.1	ATP synthase subunit alpha	1	1	4	6
Niben101Scf11283g00001.1	NADH dehydrogenase subunit 4 (mitochondrion) [Nicotiana tabacum]	3	1	2	6
Niben101Scf02786g01028.1	Transmembrane Fragile-X-F-associated protein LENGTH=466	1	4	1	6
Niben101Scf02160g06044.1	SH3 and PX domain-containing protein 2A	2	1	3	6
Niben101Scf07712g01003.1	Ribosomal protein S3, mitochondrial	2	2	2	6
Niben101Scf02880g00013.1	Lipid A export ATP-binding/permease protein MsbA	1	1	4	6
Niben101Scf12320g00002.1	Magnesium transporter NIPA2	1	3	2	6
Niben101Scf05848g04014.1	DNA-directed RNA polymerase subunit beta	2	1	3	6
Niben101Scf10881g00060.1	NADH-ubiquinone oxidoreductase chain 4	3	1	2	6
Niben101Scf03563g00036.1	Threonine--tRNA ligase	4	1	1	6
Niben101Scf04804g03015.1	INVOLVED IN: biological_process unknown; LOCATED IN: cellular_component unknown; EXPRESSED IN: 20 plant structures; EXPRESSED DURING: 10 growth stages;	2	0	4	6
Niben101Scf02160g06059.1	Cytochrome c oxidase subunit 1	3	0	3	6
Niben101Scf25598g00007.1	NADH-quinone oxidoreductase subunit N	2	0	4	6
Niben101Scf17430g00001.1	Ubiquitin carboxyl-terminal hydrolase 14	1	2	2	5
Niben101Scf16292g00004.1	NADH-quinone oxidoreductase subunit D	1	2	2	5
Niben101Scf02104g00001.1	Photosystem Q(B) protein	3	1	1	5
Niben101Scf06736g10003.1	conserved hypothetical protein [Ricinus communis] gb|EEF31542.1| conserved hypothetical protein [Ricinus communis]	1	2	2	5
Niben101Scf01037g09012.1	Threonine--tRNA ligase	3	1	1	5
Niben101Scf02762g01003.1	NAD(P)H-quinone oxidoreductase subunit 1, chloroplastic	0	3	2	5
Niben101Scf11896g00001.1	Cytochrome c oxidase subunit 1	2	0	3	5
Niben101Scf06444g02003.1	30S ribosomal protein S2	2	0	3	5
Niben101Scf37465g00001.1	NADH-quinone oxidoreductase subunit K	0	2	3	5
Niben101Scf02070g00001.1	NADH dehydrogenase subunit 2 (mitochondrion) [Nicotiana tabacum]	4	1	0	5
Niben101Scf04905g04004.1	Glyceraldehyde-3-phosphate dehydrogenase	2	0	3	5
Niben101Scf00167g04011.1	ATP synthase subunit alpha	2	1	1	4
Niben101Scf04529g00005.1	ATP synthase subunit alpha	2	1	1	4
Niben101Scf02771g01007.1	Heat shock 70 kDa protein 1B	1	1	2	4
Niben101Scf04529g00012.1	Photosystem II reaction center protein K	1	2	1	4
Niben101Scf00732g01002.1	conserved hypothetical protein [Ricinus communis] gb|EEF26037.1| conserved hypothetical protein [Ricinus communis]	1	2	1	4
Niben101Scf02074g01006.1	ATP synthase protein MI25	1	2	1	4
Niben101Scf00854g08067.1	conserved hypothetical protein [Ricinus communis] gb|EEF42401.1| conserved hypothetical protein [Ricinus communis]	1	2	1	4
Niben101Scf01237g04004.1	30S ribosomal protein S13	2	2	0	4
Niben101Scf01510g00022.1	ATP synthase subunit alpha	3	0	1	4
Niben101Scf02929g04040.1	ATP synthase protein MI25	2	0	2	4
Niben101Scf03251g00008.1	Tubulin alpha-1 chain	1	0	3	4
Niben101Scf04114g00031.1	30S ribosomal protein S13	2	2	0	4
Niben101Scf05689g02013.1	Ribosomal protein S13, mitochondrial	2	2	0	4
Niben101Scf09620g05001.1	30S ribosomal protein S13	2	2	0	4
Niben101Scf10881g00028.1	NADH dehydrogenase subunit 4 (mitochondrion) [Nicotiana tabacum]	2	0	2	4
Niben101Scf38767g00014.1	Ribosomal protein S13, mitochondrial	2	2	0	4
Niben101Scf07635g00006.1	Cytochrome b	2	2	0	4
Niben101Scf02942g00008.1	ARF guanine-nucleotide exchange factor GNOM	3	1	0	4
Niben101Scf05025g04008.1	Aladin	3	1	0	4
Niben101Scf07611g00010.1	Maturase K	2	0	2	4
Niben101Scf13290g00002.1	50S ribosomal protein L16	2	0	2	4
Niben101Scf00662g01003.1	DNA-directed RNA polymerase subunit beta''	2	0	2	4
Niben101Scf01269g13019.1	Unknown protein	3	0	1	4
Niben101Scf00732g01008.1	Unknown protein	3	0	1	4
Niben101Scf00466g01018.1	ATP binding microtubule motor family protein LENGTH=862	2	0	2	4
Niben101Scf07132g00001.1	Photosystem Q(B) protein	2	0	2	4
Niben101Scf01289g03001.1	NADH-ubiquinone oxidoreductase chain, putative [Ricinus communis] gb|EEF27701.1| NADH-ubiquinone oxidoreductase chain, putative [Ricinus communis]	0	1	3	4
Niben101Scf02354g06006.1	NADH-ubiquinone oxidoreductase chain, putative [Ricinus communis] gb|EEF27701.1| NADH-ubiquinone oxidoreductase chain, putative [Ricinus communis]	0	1	3	4
Niben101Scf17987g00001.1	Photosystem I P700 chlorophyll a apoprotein A2	0	2	2	4
Niben101Scf04328g00044.1	Photosystem I P700 chlorophyll a apoprotein A2	0	2	2	4
Niben101Scf00837g12026.1	NADH dehydrogenase subunit 5 (mitochondrion) [Silene vulgaris]	1	1	1	3
Niben101Scf05540g00006.1	conserved hypothetical protein [Ricinus communis] gb|EEF31542.1| conserved hypothetical protein [Ricinus communis]	1	1	1	3
Niben101Scf11347g00004.1	30S ribosomal protein S13	2	1	0	3
Niben101Scf28139g00001.1	Unknown protein	2	0	1	3
Niben101Scf07823g00015.1	NADH-quinone oxidoreductase subunit H 1	0	2	1	3
Niben101Scf04144g01003.1	Callose synthase 7	1	0	2	3
Niben101Scf07678g06001.1	glucan synthase-like 7 LENGTH=1958	1	0	2	3
Niben101Scf00634g00006.1	Maturase K	1	0	2	3
Niben101Scf04639g06007.1	Elongation factor 1-alpha	0	1	2	3
Niben101Scf14922g00011.1	Bifunctional fucokinase/fucose pyrophosphorylase	1	2	0	3
Niben101Scf00568g04071.1	Photosystem I P700 chlorophyll a apoprotein A2	0	2	1	3
Niben101Scf01438g01010.1	Cytochrome c oxidase subunit 2	2	0	1	3
Niben101Scf02513g11002.1	30S ribosomal protein S1	0	1	2	3
Niben101Scf00408g02001.1	12-oxophytodienoate reductase 2	0	1	2	3
Niben101Scf06704g00002.1	Photosystem Q(B) protein	1	0	2	3
Niben101Scf00438g02022.1	ATP synthase protein MI25	1	0	2	3
Niben101Scf00702g00011.1	Cytochrome b	1	2	0	3
Niben101Scf16915g02001.1	ATP synthase protein MI25	1	0	2	3
Niben101Scf36713g00003.1	Photosystem I P700 chlorophyll a apoprotein A1	2	0	1	3
Niben101Scf02399g05006.1	Photosystem Q(B) protein	2	0	1	3
Niben101Scf22627g00001.1	30S ribosomal protein S2	2	0	1	3
Niben101Scf03278g04007.1	Cytochrome c oxidase subunit 2	1	0	2	3
Niben101Scf00568g04008.1	DNA-directed RNA polymerase subunit beta'	0	1	2	3
Niben101Scf19295g00010.1	DNA-directed RNA polymerase subunit beta	1	0	2	3
Niben101Scf05124g01020.1	Photosystem I iron-sulfur center	1	0	1	2
Niben101Scf02301g02002.1	Unknown protein	0	1	1	2
Niben101Scf02408g04002.1	NADH-quinone oxidoreductase subunit H	0	1	1	2
Niben101Scf00069g14006.1	50S ribosomal protein L16	1	0	1	2
Niben101Scf01768g04009.1	50S ribosomal protein L16	1	0	1	2
Niben101Scf02160g06070.1	NADH-quinone oxidoreductase subunit K	0	1	1	2
Niben101Scf04871g16002.1	60S ribosomal protein L16, mitochondrial	1	0	1	2
Niben101Scf02160g00017.1	Cytochrome b	1	1	0	2
Niben101Ctg10591g00003.1	Catalase	1	1	0	2
Niben101Scf03971g00003.1	Unknown protein	1	0	1	2
Niben101Scf00526g01006.1	Photosystem Q(B) protein	0	1	1	2
Niben101Scf02513g11003.1	Somatic embryogenesis receptor kinase 2	1	1	0	2
Niben101Scf02891g00007.1	conserved hypothetical protein [Ricinus communis] gb|EEF31542.1| conserved hypothetical protein [Ricinus communis]	0	1	1	2
Niben101Scf07638g02007.1	Auxin-responsive protein IAA1	0	1	1	2
Niben101Scf01512g00006.1	Glutathione-regulated potassium-efflux system protein	1	0	1	2
Niben101Scf08618g01001.1	Elongation factor 1-alpha	1	0	1	2
Niben101Scf09238g02007.1	UBX domain-containing protein 6	1	1	0	2
Niben101Scf00414g06010.1	Calcium-binding EF-hand family protein LENGTH=222	0	1	1	2
Niben101Scf10442g00013.1	NADH-quinone oxidoreductase subunit D 1	1	1	0	2
Niben101Scf02929g01020.1	conserved hypothetical protein [Ricinus communis] gb|EEF31542.1| conserved hypothetical protein [Ricinus communis]	0	1	1	2
Niben101Scf06426g00001.1	conserved hypothetical protein [Ricinus communis] gb|EEF31542.1| conserved hypothetical protein [Ricinus communis]	1	1	0	2
Niben101Scf07527g00007.1	Cytochrome c oxidase subunit 2	1	0	1	2
Niben101Scf11832g00002.1	conserved hypothetical protein [Ricinus communis] gb|EEF42401.1| conserved hypothetical protein [Ricinus communis]	1	1	0	2
Niben101Scf01628g00040.1	Cytochrome c oxidase subunit 2	1	0	1	2
Niben101Scf14695g00001.1	transport membrane protein (mitochondrion) [Lolium perenne]	1	0	1	2
Niben101Scf16022g01033.1	transport membrane protein (mitochondrion) [Lolium perenne]	1	0	1	2
Niben101Scf02830g02021.1	Unknown protein	0	1	1	2
Niben101Scf03804g01001.1	Catalase-peroxidase	1	1	0	2
Niben101Scf05840g00006.1	transport membrane protein, partial (mitochondrion) [Butomus umbellatus]	1	0	1	2

## Sheet: mobile mRNA in_N
FeatureID	Description	Read number
		CK_rep1	CK_rep2	CK_rep3	total
Niben101Scf36076g00002.1	Elongation factor 1-alpha 1	69	94	59	222
Niben101Scf04958g00013.1	ABC transporter G family member 33	30	31	69	130
Niben101Scf01816g00009.1	ATP synthase subunit alpha	27	24	61	112
Niben101Scf01210g00004.1	ATP synthase subunit alpha	16	33	41	90
Niben101Scf09409g02014.1	Choline/ethanolaminephosphotransferase 1	35	31	23	89
Niben101Scf05618g04003.1	tRNA (guanine(26)-N(2))-dimethyltransferase	24	40	24	88
Niben101Scf09846g02018.1	ATP synthase subunit alpha	16	23	46	85
Niben101Scf01210g00056.1	ATP synthase subunit alpha	18	19	44	81
Niben101Scf11383g00015.1	40S ribosomal protein S24-2	22	34	23	79
Niben101Scf06876g01025.1	40S ribosomal protein S24-2	16	35	22	73
Niben101Scf00987g00004.1	casein kinase I LENGTH=457	16	25	22	63
Niben101Scf02525g03015.1	Casein kinase I	16	25	22	63
Niben101Scf06849g00011.1	ATP synthase subunit alpha	12	10	32	54
Niben101Scf23814g00032.1	Eukaryotic translation initiation factor 3 subunit C	12	20	13	45
Niben101Scf08672g04012.1	ATP synthase protein MI25	3	11	27	41
Niben101Scf00398g00005.1	ATP synthase protein MI25	3	11	26	40
Niben101Scf02847g00014.1	ATP synthase protein MI25	3	11	26	40
Niben101Scf31228g00005.1	ATP synthase protein MI25	3	11	26	40
Niben101Scf00291g02025.1	ATP synthase subunit alpha	7	8	22	37
Niben101Scf03496g00022.1	2-dehydro-3-deoxyphosphoheptonate aldolase (3-deoxy-d-arabino-heptulosonate 7-phosphate synthase) [Medicago truncatula] gb|AES98110.1| phospho-2-dehydro-3-deoxyheptonate aldolase [Medicago truncatula]	14	8	15	37
Niben101Scf05079g00020.1	NADH-ubiquinone oxidoreductase chain 4	10	10	16	36
Niben101Scf13995g00004.1	NADH-ubiquinone oxidoreductase chain 4	10	10	16	36
Niben101Scf06154g03013.1	ATP synthase subunit alpha	10	7	18	35
Niben101Scf02010g04012.1	ATP synthase protein MI25	3	6	25	34
Niben101Scf05201g02004.1	Magnesium transporter NIPA2	13	10	11	34
Niben101Ctg10706g00002.1	Unknown protein	8	11	14	33
Niben101Scf00885g05001.1	Ornithine aminotransferase 1	11	9	10	30
Niben101Scf05425g00016.1	NADH-ubiquinone oxidoreductase chain 4	10	6	12	28
Niben101Scf01494g02024.1	NADH-quinone oxidoreductase subunit L	5	8	12	25
Niben101Scf02597g00003.1	30S ribosomal protein S8	4	9	11	24
Niben101Scf16439g00004.1	30S ribosomal protein S8	4	9	11	24
Niben101Scf00264g00002.1	NADH-quinone oxidoreductase subunit L	4	8	11	23
Niben101Scf01210g00005.1	ATP synthase protein MI25	2	6	14	22
Niben101Scf16292g00003.1	Ycf1, partial (chloroplast) [Lepechinia caulescens]	5	9	8	22
Niben101Scf06221g03002.1	ATP synthase subunit alpha	6	2	13	21
Niben101Scf01510g00010.1	ATP synthase subunit alpha	3	8	9	20
Niben101Scf01237g04004.1	30S ribosomal protein S13	2	5	13	20
Niben101Scf04114g00031.1	30S ribosomal protein S13	2	5	13	20
Niben101Scf05689g02013.1	Ribosomal protein S13, mitochondrial	2	5	13	20
Niben101Scf09620g05001.1	30S ribosomal protein S13	2	5	13	20
Niben101Scf38767g00014.1	Ribosomal protein S13, mitochondrial	2	5	13	20
Niben101Scf01210g00010.1	30S ribosomal protein S12	5	8	6	19
Niben101Scf03953g02018.1	30S ribosomal protein S12	5	8	6	19
Niben101Scf05683g00015.1	30S ribosomal protein S12	5	8	6	19
Niben101Scf33617g00002.1	ATP synthase subunit alpha	3	6	8	17
Niben101Scf00022g00015.1	conserved hypothetical protein [Ricinus communis] gb|EEF42401.1| conserved hypothetical protein [Ricinus communis]	3	3	11	17
Niben101Ctg03910g00004.1	Tubulin alpha-1 chain	7	4	5	16
Niben101Scf08803g00015.1	NADH-quinone oxidoreductase subunit L	2	6	8	16
Niben101Scf02452g06021.1	wound-responsive family protein LENGTH=685	5	2	8	15
Niben101Scf08309g01008.1	Homogentisate 1,2-dioxygenase	4	8	3	15
Niben101Scf03070g08002.1	structural constituent of ribosome;protein binding chrM:25482-28733 REVERSE LENGTH=556	3	4	8	15
Niben101Scf04529g00011.1	30S ribosomal protein S2, chloroplastic	4	5	5	14
Niben101Scf00167g04017.1	ATP synthase subunit a, chloroplastic	4	5	5	14
Niben101Scf00398g00002.1	Ferrochelatase	4	6	3	13
Niben101Scf00438g02016.1	ATP synthase subunit alpha	5	1	7	13
Niben101Scf00974g01015.1	Unknown protein	3	2	8	13
Niben101Scf02847g00005.1	Ferrochelatase	4	6	3	13
Niben101Scf06849g00029.1	Ferrochelatase	4	6	3	13
Niben101Scf06770g00018.1	50S ribosomal protein L2	6	3	4	13
Niben101Scf10732g01014.1	50S ribosomal protein L2	6	3	4	13
Niben101Scf11084g00005.1	50S ribosomal protein L2	6	3	4	13
Niben101Scf05349g01037.1	Reticulon family protein LENGTH=164	3	6	4	13
Niben101Scf00732g01008.1	Unknown protein	2	3	8	13
Niben101Scf03790g00011.1	cyclic nucleotide gated channel 5 LENGTH=717	2	4	6	12
Niben101Scf03564g00017.1	NADH-quinone oxidoreductase subunit L	4	6	2	12
Niben101Scf03251g00008.1	Tubulin alpha-1 chain	5	1	6	12
Niben101Scf10881g00028.1	NADH dehydrogenase subunit 4 (mitochondrion) [Nicotiana tabacum]	4	3	5	12
Niben101Scf05392g01019.1	Delta(14)-sterol reductase	3	6	2	11
Niben101Scf02165g02002.1	structural constituent of ribosome;protein binding chrM:25482-28733 REVERSE LENGTH=556	3	2	6	11
Niben101Scf14012g00006.1	30S ribosomal protein S2, chloroplastic	2	2	7	11
Niben101Scf11347g00004.1	30S ribosomal protein S13	1	2	8	11
Niben101Scf17274g00001.1	ATP synthase subunit b, chloroplastic	5	2	4	11
Niben101Scf02762g01003.1	NAD(P)H-quinone oxidoreductase subunit 1, chloroplastic	2	4	5	11
Niben101Scf02880g00013.1	Lipid A export ATP-binding/permease protein MsbA	0	1	10	11
Niben101Scf25598g00007.1	NADH-quinone oxidoreductase subunit N	7	0	4	11
Niben101Scf02309g03022.1	30S ribosomal protein S14	4	3	3	10
Niben101Scf00438g02017.1	ATP synthase subunit alpha	0	3	7	10
Niben101Scf06736g10003.1	conserved hypothetical protein [Ricinus communis] gb|EEF31542.1| conserved hypothetical protein [Ricinus communis]	0	1	9	10
Niben101Scf08618g01012.1	Elongation factor 1-alpha	1	0	9	10
Niben101Scf02762g01002.1	NADH-quinone oxidoreductase subunit D	4	1	4	9
Niben101Scf07823g00002.1	NADH-quinone oxidoreductase subunit D	4	1	4	9
Niben101Scf07712g01003.1	Ribosomal protein S3, mitochondrial	1	3	5	9
Niben101Scf00438g02022.1	ATP synthase protein MI25	0	6	3	9
Niben101Scf01510g00022.1	ATP synthase subunit alpha	4	2	2	8
Niben101Scf06444g02003.1	30S ribosomal protein S2	3	2	3	8
Niben101Scf02160g06070.1	NADH-quinone oxidoreductase subunit K	1	2	5	8
Niben101Scf01002g11012.1	Beta-1,3-galactosyltransferase 7	2	3	2	7
Niben101Scf04451g00022.1	ATP synthase subunit alpha	2	2	3	7
Niben101Scf04804g03015.1	INVOLVED IN: biological_process unknown; LOCATED IN: cellular_component unknown; EXPRESSED IN: 20 plant structures; EXPRESSED DURING: 10 growth stages;	2	1	4	7
Niben101Scf05848g04014.1	DNA-directed RNA polymerase subunit beta	1	1	5	7
Niben101Scf06078g00001.1	DNA-directed RNA polymerase subunit beta''	1	3	3	7
Niben101Scf01626g02002.1	Autophagy-related protein 18	4	3	0	7
Niben101Scf00662g01003.1	DNA-directed RNA polymerase subunit beta''	0	4	3	7
Niben101Scf07823g00015.1	NADH-quinone oxidoreductase subunit H 1	0	4	3	7
Niben101Scf16292g00002.1	30S ribosomal protein S15	4	0	3	7
Niben101Scf02891g00007.1	conserved hypothetical protein [Ricinus communis] gb|EEF31542.1| conserved hypothetical protein [Ricinus communis]	0	1	6	7
Niben101Scf16915g02001.1	ATP synthase protein MI25	0	5	2	7
Niben101Scf04198g07005.1	Ribosomal protein S10 [Medicago truncatula]	1	3	2	6
Niben101Scf11283g00001.1	NADH dehydrogenase subunit 4 (mitochondrion) [Nicotiana tabacum]	1	3	2	6
Niben101Scf02929g04040.1	ATP synthase protein MI25	1	3	2	6
Niben101Scf05124g01020.1	Photosystem I iron-sulfur center	2	1	3	6
Niben101Scf13290g00002.1	50S ribosomal protein L16	2	1	3	6
Niben101Scf00069g14006.1	50S ribosomal protein L16	2	1	3	6
Niben101Scf01768g04009.1	50S ribosomal protein L16	2	1	3	6
Niben101Scf04871g16002.1	60S ribosomal protein L16, mitochondrial	2	1	3	6
Niben101Scf02564g09011.1	Ribosomal protein S3, mitochondrial	1	3	2	6
Niben101Scf02942g00008.1	ARF guanine-nucleotide exchange factor GNOM	3	3	0	6
Niben101Scf02070g00001.1	NADH dehydrogenase subunit 2 (mitochondrion) [Nicotiana tabacum]	3	0	3	6
Niben101Scf02074g01006.1	ATP synthase protein MI25	0	4	2	6
Niben101Scf04639g06007.1	Elongation factor 1-alpha	1	5	0	6
Niben101Scf00466g01018.1	ATP binding microtubule motor family protein LENGTH=862	2	4	0	6
Niben101Scf01796g01005.1	Ribosomal protein S10 [Medicago truncatula]	1	3	1	5
Niben101Scf00634g00006.1	Maturase K	2	1	2	5
Niben101Scf07611g00010.1	Maturase K	1	2	2	5
Niben101Scf02235g04024.1	ATP synthase subunit a, chloroplastic	1	2	2	5
Niben101Scf00662g01001.1	ATP synthase subunit a, chloroplastic	1	2	2	5
Niben101Scf12568g00007.1	serpin 3 LENGTH=385	4	1	0	5
Niben101Scf16292g00004.1	NADH-quinone oxidoreductase subunit D	0	1	4	5
Niben101Scf05425g00018.1	NADH dehydrogenase subunit 4 (mitochondrion) [Silene vulgaris]	0	2	3	5
Niben101Scf04529g00012.1	Photosystem II reaction center protein K	1	4	0	5
Niben101Scf10881g00060.1	NADH-ubiquinone oxidoreductase chain 4	2	0	3	5
Niben101Scf02408g04002.1	NADH-quinone oxidoreductase subunit H	0	4	1	5
Niben101Scf03431g00006.1	NADH-quinone oxidoreductase subunit N	4	1	0	5
Niben101Scf00167g04011.1	ATP synthase subunit alpha	1	2	1	4
Niben101Scf04529g00005.1	ATP synthase subunit alpha	1	2	1	4
Niben101Scf03971g00003.1	Unknown protein	1	1	2	4
Niben101Scf07635g00006.1	Cytochrome b	2	1	1	4
Niben101Scf03893g02007.1	MLP-like protein 43	1	1	2	4
Niben101Scf11624g00001.1	MLP-like protein 43	1	1	2	4
Niben101Scf12320g00002.1	Magnesium transporter NIPA2	0	1	3	4
Niben101Scf17535g00001.1	Unknown protein	0	2	2	4
Niben101Scf03278g04007.1	Cytochrome c oxidase subunit 2	0	1	3	4
Niben101Scf04568g01008.1	response regulator 1 LENGTH=690	0	1	3	4
Niben101Scf00732g01002.1	conserved hypothetical protein [Ricinus communis] gb|EEF26037.1| conserved hypothetical protein [Ricinus communis]	1	0	3	4
Niben101Scf00408g02001.1	12-oxophytodienoate reductase 2	1	3	0	4
Niben101Scf01628g00019.1	50S ribosomal protein L16	0	1	3	4
Niben101Scf10881g00009.1	NADH-ubiquinone oxidoreductase chain 4	1	0	3	4
Niben101Scf05712g03011.1	TPA: metal ion binding protein [Zea mays]	0	3	1	4
Niben101Scf08618g00005.1	Elongation factor 1-alpha	2	0	2	4
Niben101Scf27913g00004.1	DNA-directed RNA polymerase subunit beta	0	1	3	4
Niben101Scf02104g00001.1	Photosystem Q(B) protein	1	1	1	3
Niben101Scf06949g02020.1	Interferon-related developmental regulator 1	1	1	1	3
Niben101Scf00398g00014.1	NADH-quinone oxidoreductase subunit K	1	1	1	3
Niben101Scf00438g02006.1	NADH-quinone oxidoreductase subunit K	1	1	1	3
Niben101Scf02847g00044.1	NADH-quinone oxidoreductase subunit K	1	1	1	3
Niben101Scf08672g04006.1	NADH-quinone oxidoreductase subunit K	1	1	1	3
Niben101Scf31228g00008.1	NADH-quinone oxidoreductase subunit K	1	1	1	3
Niben101Scf16208g01007.1	U-box domain-containing protein 4	1	1	1	3
Niben101Ctg08688g00001.1	MLP-like protein 34	1	1	1	3
Niben101Scf07869g00003.1	ATP synthase subunit a 1	1	1	1	3
Niben101Scf08567g00005.1	NADH-ubiquinone oxidoreductase chain 4	1	1	1	3
Niben101Scf28139g00001.1	Unknown protein	1	0	2	3
Niben101Scf00526g01006.1	Photosystem Q(B) protein	0	1	2	3
Niben101Scf02513g11003.1	Somatic embryogenesis receptor kinase 2	1	0	2	3
Niben101Scf19423g00008.1	Photosystem Q(B) protein	2	0	1	3
Niben101Scf04973g00009.1	ATP synthase subunit beta	1	2	0	3
Niben101Scf06704g00002.1	Photosystem Q(B) protein	1	0	2	3
Niben101Scf02485g01006.1	conserved hypothetical protein [Ricinus communis] gb|EEF27078.1| conserved hypothetical protein [Ricinus communis]	0	2	1	3
Niben101Scf01582g02001.1	cytochrome c biogenesis FC (mitochondrion) [Silene vulgaris]	0	1	2	3
Niben101Scf07162g05013.1	Alpha-N-acetylglucosaminidase	0	2	1	3
Niben101Scf00034g01015.1	Unknown protein	0	2	1	3
Niben101Scf00451g00004.1	NADH dehydrogenase subunit 2 (mitochondrion) [Silene vulgaris]	1	2	0	3
Niben101Scf05124g01019.1	NADH-quinone oxidoreductase subunit M	1	0	2	3
Niben101Scf06444g02007.1	DNA-directed RNA polymerase subunit beta''	0	1	2	3
Niben101Scf00854g05038.1	NADH-quinone oxidoreductase subunit K	0	1	2	3
Niben101Scf01454g00001.1	Ribosomal protein S3, mitochondrial	1	2	0	3
Niben101Scf06444g02008.1	DNA-directed RNA polymerase subunit beta''	0	1	2	3
Niben101Scf00090g14001.1	40S ribosomal protein S24-1	2	0	1	3
Niben101Scf03425g01002.1	Photosystem I P700 chlorophyll a apoprotein A1	0	1	2	3
Niben101Scf11159g00003.1	Unknown protein	0	1	2	3
Niben101Scf16044g01001.1	Serine/threonine-protein phosphatase 6 catalytic subunit	2	0	1	3
Niben101Scf00837g12026.1	NADH dehydrogenase subunit 5 (mitochondrion) [Silene vulgaris]	1	0	1	2
Niben101Scf00854g09083.1	ATP synthase protein MI25	0	1	1	2
Niben101Scf06770g00009.1	Cytochrome b	0	1	1	2
Niben101Scf02771g01007.1	Heat shock 70 kDa protein 1B	1	1	0	2
Niben101Scf02301g02002.1	Unknown protein	0	1	1	2
Niben101Scf01269g13019.1	Unknown protein	0	1	1	2
Niben101Scf14922g00011.1	Bifunctional fucokinase/fucose pyrophosphorylase	0	1	1	2
Niben101Scf01210g00006.1	NADH-quinone oxidoreductase subunit 11	0	1	1	2
Niben101Scf00752g01003.1	Endoplasmin homolog	1	0	1	2
Niben101Scf01212g01017.1	Photosystem Q(B) protein	1	0	1	2
Niben101Scf02309g03021.1	rib L5 (mitochondrion) [Silene vulgaris]	1	1	0	2
Niben101Scf04040g00008.1	NADH dehydrogenase subunit 2 (mitochondrion) [Silene vulgaris]	1	1	0	2
Niben101Scf29588g00001.1	O-fucosyltransferase family protein LENGTH=652	1	0	1	2
Niben101Scf02786g01028.1	Transmembrane Fragile-X-F-associated protein LENGTH=466	1	0	1	2
Niben101Scf00702g00011.1	Cytochrome b	1	1	0	2
Niben101Scf02074g06077.1	NADH dehydrogenase subunit 2 (mitochondrion) [Isoetes engelmannii]	1	0	1	2
Niben101Scf04328g00046.1	Photosystem I P700 chlorophyll a apoprotein A1	0	1	1	2
Niben101Scf06596g01003.1	NADH-quinone oxidoreductase subunit D 2	1	1	0	2
Niben101Scf06849g00014.1	NADH-quinone oxidoreductase subunit K	0	1	1	2
Niben101Scf03839g12008.1	Organ-specific protein P4	1	0	1	2
Niben101Scf00234g02045.1	NADH dehydrogenase subunit 2 (mitochondrion) [Isoetes engelmannii]	1	1	0	2
Niben101Scf00736g01013.1	Phospholipid:diacylglycerol acyltransferase 1	1	0	1	2
Niben101Scf03346g00002.1	Cytochrome c biogenesis protein CcsA	0	1	1	2
Niben101Scf16608g00003.1	ATP synthase subunit alpha	1	1	0	2
Niben101Scf02648g02005.1	Maturase K	1	0	1	2
Niben101Scf02972g01003.1	Maturase K	1	0	1	2
Niben101Scf10442g00016.1	Ycf1 protein LENGTH=199	0	1	1	2
Niben101Scf11830g00009.1	Ycf1 protein LENGTH=199	0	1	1	2

## Sheet: mobile mRNA in_P
FeatureID	Description	Read number
		CK_rep1	CK_rep2	CK_rep3	total
Niben101Scf36076g00002.1	Elongation factor 1-alpha 1	61	87	109	257
Niben101Scf09409g02014.1	Choline/ethanolaminephosphotransferase 1	36	27	30	93
Niben101Scf04958g00013.1	ABC transporter G family member 33	21	26	42	89
Niben101Scf01816g00009.1	ATP synthase subunit alpha	19	21	39	79
Niben101Scf00987g00004.1	casein kinase I LENGTH=457	19	22	30	71
Niben101Scf02525g03015.1	Casein kinase I	19	22	30	71
Niben101Scf11383g00015.1	40S ribosomal protein S24-2	20	24	17	61
Niben101Scf05618g04003.1	tRNA (guanine(26)-N(2))-dimethyltransferase	22	12	21	55
Niben101Scf05201g02004.1	Magnesium transporter NIPA2	19	22	13	54
Niben101Scf01210g00056.1	ATP synthase subunit alpha	13	19	21	53
Niben101Scf06876g01025.1	40S ribosomal protein S24-2	15	19	18	52
Niben101Scf09846g02018.1	ATP synthase subunit alpha	12	19	20	51
Niben101Scf01210g00004.1	ATP synthase subunit alpha	10	8	28	46
Niben101Scf03496g00022.1	2-dehydro-3-deoxyphosphoheptonate aldolase (3-deoxy-d-arabino-heptulosonate 7-phosphate synthase) [Medicago truncatula] gb|AES98110.1| phospho-2-dehydro-3-deoxyheptonate aldolase [Medicago truncatula]	18	11	9	38
Niben101Scf06849g00011.1	ATP synthase subunit alpha	9	8	19	36
Niben101Scf23814g00032.1	Eukaryotic translation initiation factor 3 subunit C	14	11	11	36
Niben101Scf08309g01008.1	Homogentisate 1,2-dioxygenase	15	6	13	34
Niben101Scf06154g03013.1	ATP synthase subunit alpha	7	6	16	29
Niben101Scf00291g02025.1	ATP synthase subunit alpha	6	10	11	27
Niben101Scf16292g00003.1	Ycf1, partial (chloroplast) [Lepechinia caulescens]	6	8	11	25
Niben101Ctg10706g00002.1	Unknown protein	3	9	11	23
Niben101Scf00398g00002.1	Ferrochelatase	11	6	4	21
Niben101Scf02847g00005.1	Ferrochelatase	11	6	4	21
Niben101Scf05079g00020.1	NADH-ubiquinone oxidoreductase chain 4	2	3	16	21
Niben101Scf13995g00004.1	NADH-ubiquinone oxidoreductase chain 4	2	3	16	21
Niben101Scf00885g05001.1	Ornithine aminotransferase 1	4	6	10	20
Niben101Scf06849g00029.1	Ferrochelatase	11	5	4	20
Niben101Scf00398g00005.1	ATP synthase protein MI25	5	2	12	19
Niben101Scf02847g00014.1	ATP synthase protein MI25	5	2	12	19
Niben101Scf08672g04012.1	ATP synthase protein MI25	5	2	12	19
Niben101Scf31228g00005.1	ATP synthase protein MI25	5	2	12	19
Niben101Scf02010g04012.1	ATP synthase protein MI25	5	2	11	18
Niben101Scf01237g04004.1	30S ribosomal protein S13	3	6	8	17
Niben101Scf04114g00031.1	30S ribosomal protein S13	3	6	8	17
Niben101Scf05689g02013.1	Ribosomal protein S13, mitochondrial	3	6	8	17
Niben101Scf09620g05001.1	30S ribosomal protein S13	3	6	8	17
Niben101Scf38767g00014.1	Ribosomal protein S13, mitochondrial	3	6	8	17
Niben101Scf01002g11012.1	Beta-1,3-galactosyltransferase 7	6	4	6	16
Niben101Scf06221g03002.1	ATP synthase subunit alpha	7	3	6	16
Niben101Scf00264g00002.1	NADH-quinone oxidoreductase subunit L	4	5	6	15
Niben101Scf01494g02024.1	NADH-quinone oxidoreductase subunit L	4	5	6	15
Niben101Scf02597g00003.1	30S ribosomal protein S8	4	7	4	15
Niben101Scf16439g00004.1	30S ribosomal protein S8	4	7	4	15
Niben101Scf00974g01015.1	Unknown protein	2	4	8	14
Niben101Scf05425g00016.1	NADH-ubiquinone oxidoreductase chain 4	4	2	8	14
Niben101Scf01210g00010.1	30S ribosomal protein S12	2	3	9	14
Niben101Scf03953g02018.1	30S ribosomal protein S12	2	3	9	14
Niben101Scf05683g00015.1	30S ribosomal protein S12	2	3	9	14
Niben101Ctg03910g00004.1	Tubulin alpha-1 chain	2	5	5	12
Niben101Scf01510g00010.1	ATP synthase subunit alpha	3	5	4	12
Niben101Scf01626g02002.1	Autophagy-related protein 18	2	6	4	12
Niben101Scf01210g00005.1	ATP synthase protein MI25	4	2	5	11
Niben101Scf02452g06021.1	wound-responsive family protein LENGTH=685	4	3	4	11
Niben101Scf03790g00011.1	cyclic nucleotide gated channel 5 LENGTH=717	3	5	3	11
Niben101Scf10881g00028.1	NADH dehydrogenase subunit 4 (mitochondrion) [Nicotiana tabacum]	4	3	4	11
Niben101Scf11347g00004.1	30S ribosomal protein S13	3	5	3	11
Niben101Scf14012g00006.1	30S ribosomal protein S2, chloroplastic	0	6	5	11
Niben101Scf12568g00007.1	serpin 3 LENGTH=385	1	6	3	10
Niben101Scf01796g01005.1	Ribosomal protein S10 [Medicago truncatula]	5	2	2	9
Niben101Scf04198g07005.1	Ribosomal protein S10 [Medicago truncatula]	5	2	2	9
Niben101Scf05392g01019.1	Delta(14)-sterol reductase	4	2	3	9
Niben101Scf33617g00002.1	ATP synthase subunit alpha	5	2	2	9
Niben101Scf06949g02020.1	Interferon-related developmental regulator 1	1	3	5	9
Niben101Scf17274g00001.1	ATP synthase subunit b, chloroplastic	2	5	2	9
Niben101Scf00438g02017.1	ATP synthase subunit alpha	1	1	7	9
Niben101Scf08803g00015.1	NADH-quinone oxidoreductase subunit L	0	4	5	9
Niben101Scf05767g05005.1	DNA-directed RNA polymerase subunit beta''	0	4	5	9
Niben101Scf00438g02016.1	ATP synthase subunit alpha	3	1	4	8
Niben101Scf02309g03022.1	30S ribosomal protein S14	3	1	4	8
Niben101Scf04451g00022.1	ATP synthase subunit alpha	2	1	5	8
Niben101Scf03251g00008.1	Tubulin alpha-1 chain	3	3	2	8
Niben101Scf02942g00008.1	ARF guanine-nucleotide exchange factor GNOM	3	2	3	8
Niben101Scf28139g00001.1	Unknown protein	4	1	3	8
Niben101Scf03564g00017.1	NADH-quinone oxidoreductase subunit L	0	3	5	8
Niben101Scf03070g08002.1	structural constituent of ribosome;protein binding chrM:25482-28733 REVERSE LENGTH=556	0	3	5	8
Niben101Scf00914g03002.1	30S ribosomal protein S3	3	5	0	8
Niben101Scf05349g01037.1	Reticulon family protein LENGTH=164	2	2	3	7
Niben101Scf02762g01003.1	NAD(P)H-quinone oxidoreductase subunit 1, chloroplastic	2	1	4	7
Niben101Scf04144g01003.1	Callose synthase 7	1	3	3	7
Niben101Scf07678g06001.1	glucan synthase-like 7 LENGTH=1958	1	3	3	7
Niben101Scf06770g00018.1	50S ribosomal protein L2	2	0	5	7
Niben101Scf10732g01014.1	50S ribosomal protein L2	2	0	5	7
Niben101Scf11084g00005.1	50S ribosomal protein L2	2	0	5	7
Niben101Scf04529g00011.1	30S ribosomal protein S2, chloroplastic	1	3	2	6
Niben101Scf11283g00001.1	NADH dehydrogenase subunit 4 (mitochondrion) [Nicotiana tabacum]	3	1	2	6
Niben101Scf05425g00018.1	NADH dehydrogenase subunit 4 (mitochondrion) [Silene vulgaris]	3	2	1	6
Niben101Scf02165g02002.1	structural constituent of ribosome;protein binding chrM:25482-28733 REVERSE LENGTH=556	0	3	3	6
Niben101Scf07712g01003.1	Ribosomal protein S3, mitochondrial	0	2	4	6
Niben101Scf08618g01002.1	Elongation factor 1-alpha	1	0	5	6
Niben101Scf00398g00014.1	NADH-quinone oxidoreductase subunit K	1	3	1	5
Niben101Scf00438g02006.1	NADH-quinone oxidoreductase subunit K	1	3	1	5
Niben101Scf02847g00044.1	NADH-quinone oxidoreductase subunit K	1	3	1	5
Niben101Scf08672g04006.1	NADH-quinone oxidoreductase subunit K	1	3	1	5
Niben101Scf31228g00008.1	NADH-quinone oxidoreductase subunit K	1	3	1	5
Niben101Scf04568g01008.1	response regulator 1 LENGTH=690	1	1	3	5
Niben101Scf02301g02002.1	Unknown protein	3	1	1	5
Niben101Scf07823g00015.1	NADH-quinone oxidoreductase subunit H 1	2	1	2	5
Niben101Scf01210g00006.1	NADH-quinone oxidoreductase subunit 11	1	3	1	5
Niben101Scf02786g01028.1	Transmembrane Fragile-X-F-associated protein LENGTH=466	1	3	1	5
Niben101Scf11896g00001.1	Cytochrome c oxidase subunit 1	1	1	3	5
Niben101Scf05025g04008.1	Aladin	1	2	2	5
Niben101Scf02880g00013.1	Lipid A export ATP-binding/permease protein MsbA	1	0	4	5
Niben101Scf17535g00001.1	Unknown protein	2	3	0	5
Niben101Scf00662g01004.1	DNA-directed RNA polymerase subunit beta''	0	2	3	5
Niben101Scf07214g00010.1	Protein N-terminal glutamine amidohydrolase	2	0	3	5
Niben101Scf02929g04040.1	ATP synthase protein MI25	2	1	1	4
Niben101Scf04804g03015.1	INVOLVED IN: biological_process unknown; LOCATED IN: cellular_component unknown; EXPRESSED IN: 20 plant structures; EXPRESSED DURING: 10 growth stages;	1	1	2	4
Niben101Scf05124g01020.1	Photosystem I iron-sulfur center	1	1	2	4
Niben101Scf07635g00006.1	Cytochrome b	1	2	1	4
Niben101Scf02408g04002.1	NADH-quinone oxidoreductase subunit H	2	1	1	4
Niben101Scf16292g00002.1	30S ribosomal protein S15	1	1	2	4
Niben101Scf02160g06044.1	SH3 and PX domain-containing protein 2A	2	1	1	4
Niben101Scf00167g04018.1	ATP synthase subunit b, chloroplastic	1	1	2	4
Niben101Scf03169g05002.1	ATP synthase subunit b, chloroplastic	1	1	2	4
Niben101Scf00167g04011.1	ATP synthase subunit alpha	3	0	1	4
Niben101Scf04529g00005.1	ATP synthase subunit alpha	3	0	1	4
Niben101Scf07869g00003.1	ATP synthase subunit a 1	0	1	3	4
Niben101Scf16292g00004.1	NADH-quinone oxidoreductase subunit D	0	1	3	4
Niben101Scf00662g01003.1	DNA-directed RNA polymerase subunit beta''	2	0	2	4
Niben101Scf14922g00011.1	Bifunctional fucokinase/fucose pyrophosphorylase	0	2	2	4
Niben101Scf02160g06059.1	Cytochrome c oxidase subunit 1	1	0	3	4
Niben101Scf02160g00017.1	Cytochrome b	0	2	2	4
Niben101Scf02929g01090.1	ATP synthase protein MI25	3	0	1	4
Niben101Scf01998g00002.1	ATP-dependent RNA helicase eIF4A	2	2	0	4
Niben101Scf02929g06030.1	NADH-quinone oxidoreductase subunit K	3	0	1	4
Niben101Scf01510g00022.1	ATP synthase subunit alpha	1	1	1	3
Niben101Scf17430g00001.1	Ubiquitin carboxyl-terminal hydrolase 14	1	1	1	3
Niben101Scf00167g04017.1	ATP synthase subunit a, chloroplastic	1	0	2	3
Niben101Scf00634g00006.1	Maturase K	0	1	2	3
Niben101Scf02160g06070.1	NADH-quinone oxidoreductase subunit K	1	2	0	3
Niben101Scf00854g09083.1	ATP synthase protein MI25	2	1	0	3
Niben101Scf04529g00012.1	Photosystem II reaction center protein K	0	2	1	3
Niben101Scf01269g13019.1	Unknown protein	0	2	1	3
Niben101Scf02485g01006.1	conserved hypothetical protein [Ricinus communis] gb|EEF27078.1| conserved hypothetical protein [Ricinus communis]	2	0	1	3
Niben101Scf01438g01010.1	Cytochrome c oxidase subunit 2	1	0	2	3
Niben101Scf02513g11002.1	30S ribosomal protein S1	2	0	1	3
Niben101Scf06224g00008.1	conserved hypothetical protein [Brucella sp. 83/13]	1	2	0	3
Niben101Scf04451g00025.1	Unknown protein	0	2	1	3
Niben101Scf04529g00004.1	ATP synthase subunit b, chloroplastic	1	0	2	3
Niben101Scf00897g02011.1	L-lactate dehydrogenase	1	0	2	3
Niben101Scf12355g00004.1	Unknown protein	1	0	2	3
Niben101Scf06444g02003.1	30S ribosomal protein S2	0	1	1	2
Niben101Scf07611g00010.1	Maturase K	0	1	1	2
Niben101Scf13290g00002.1	50S ribosomal protein L16	0	1	1	2
Niben101Scf00069g14006.1	50S ribosomal protein L16	0	1	1	2
Niben101Scf01768g04009.1	50S ribosomal protein L16	0	1	1	2
Niben101Scf04871g16002.1	60S ribosomal protein L16, mitochondrial	0	1	1	2
Niben101Scf02235g04024.1	ATP synthase subunit a, chloroplastic	1	0	1	2
Niben101Scf00837g12026.1	NADH dehydrogenase subunit 5 (mitochondrion) [Silene vulgaris]	0	1	1	2
Niben101Scf12320g00002.1	Magnesium transporter NIPA2	1	0	1	2
Niben101Scf06770g00009.1	Cytochrome b	0	1	1	2
Niben101Scf02771g01007.1	Heat shock 70 kDa protein 1B	1	1	0	2
Niben101Scf04639g06007.1	Elongation factor 1-alpha	1	0	1	2
Niben101Scf03346g00002.1	Cytochrome c biogenesis protein CcsA	1	0	1	2
Niben101Scf00568g04071.1	Photosystem I P700 chlorophyll a apoprotein A2	1	1	0	2
Niben101Scf37465g00001.1	NADH-quinone oxidoreductase subunit K	1	1	0	2
Niben101Ctg10591g00003.1	Catalase	1	0	1	2
Niben101Scf01526g08010.1	AP-2 complex subunit mu	0	1	1	2
Niben101Scf05824g12005.1	Tubulin alpha-2 chain	1	0	1	2
Niben101Scf01949g00006.1	Photosystem I P700 chlorophyll a apoprotein A1	1	0	1	2
Niben101Scf05605g00050.1	structural constituent of ribosome;protein binding chrM:25482-28733 REVERSE LENGTH=556	0	1	1	2
Niben101Scf10694g00005.1	50S ribosomal protein L16	0	1	1	2
Niben101Scf01510g00023.1	ATPase subunit 8 (mitochondrion) [Gossypium hirsutum]	1	0	1	2
Niben101Scf00854g06020.1	Unknown protein	0	1	1	2
Niben101Scf00168g03011.1	Vacuolar protein sorting-associated protein 25	1	1	0	2
Niben101Scf00161g00006.1	DNA-directed RNA polymerase subunit beta'	1	0	1	2
Niben101Scf06524g02014.1	Iron-sulfur cluster assembly protein SufD [Richelia intracellularis] emb|CCH68429.1| Iron-sulfur cluster assembly protein SufD [Richelia intracellularis HH01]	0	1	1	2
Niben101Scf07614g03004.1	SKP1-like protein 1A	0	1	1	2
Niben101Scf08782g02018.1	response regulator 1 LENGTH=690	1	1	0	2
Niben101Scf01210g00026.1	Unknown protein	1	0	1	2
Niben101Scf06000g04006.1	Unknown protein	1	0	1	2
Niben101Scf16608g00005.1	DNA-directed RNA polymerase subunit beta''	0	1	1	2

## Sheet: mobile mRNA_Fe
FeatureID	Description	Read number
		CK_rep1	CK_rep2	CK_rep3	total
Niben101Scf36076g00002.1	Elongation factor 1-alpha 1	96	73	111	280
Niben101Scf04958g00013.1	ABC transporter G family member 33	33	52	39	124
Niben101Scf11383g00015.1	40S ribosomal protein S24-2	32	42	30	104
Niben101Scf01816g00009.1	ATP synthase subunit alpha	25	44	30	99
Niben101Scf09409g02014.1	Choline/ethanolaminephosphotransferase 1	30	29	26	85
Niben101Scf01210g00056.1	ATP synthase subunit alpha	17	31	26	74
Niben101Scf09846g02018.1	ATP synthase subunit alpha	18	32	24	74
Niben101Scf01210g00004.1	ATP synthase subunit alpha	26	23	20	69
Niben101Scf05618g04003.1	tRNA (guanine(26)-N(2))-dimethyltransferase	21	16	30	67
Niben101Scf06876g01025.1	40S ribosomal protein S24-2	26	12	26	64
Niben101Scf00987g00004.1	casein kinase I LENGTH=457	17	26	17	60
Niben101Scf02525g03015.1	Casein kinase I	17	26	17	60
Niben101Scf00398g00005.1	ATP synthase protein MI25	19	19	15	53
Niben101Scf02847g00014.1	ATP synthase protein MI25	19	19	15	53
Niben101Scf08672g04012.1	ATP synthase protein MI25	19	19	15	53
Niben101Scf23814g00032.1	Eukaryotic translation initiation factor 3 subunit C	18	22	13	53
Niben101Scf31228g00005.1	ATP synthase protein MI25	19	19	15	53
Niben101Scf02010g04012.1	ATP synthase protein MI25	14	19	15	48
Niben101Ctg10706g00002.1	Unknown protein	12	13	18	43
Niben101Scf06849g00011.1	ATP synthase subunit alpha	14	15	14	43
Niben101Scf00885g05001.1	Ornithine aminotransferase 1	11	17	13	41
Niben101Scf05201g02004.1	Magnesium transporter NIPA2	14	15	11	40
Niben101Scf16292g00003.1	Ycf1, partial (chloroplast) [Lepechinia caulescens]	15	10	14	39
Niben101Scf08309g01008.1	Homogentisate 1,2-dioxygenase	7	17	8	32
Niben101Scf03496g00022.1	2-dehydro-3-deoxyphosphoheptonate aldolase (3-deoxy-d-arabino-heptulosonate 7-phosphate synthase) [Medicago truncatula] gb|AES98110.1| phospho-2-dehydro-3-deoxyheptonate aldolase [Medicago truncatula]	6	18	7	31
Niben101Scf05425g00016.1	NADH-ubiquinone oxidoreductase chain 4	8	15	8	31
Niben101Scf00291g02025.1	ATP synthase subunit alpha	7	12	11	30
Niben101Scf05079g00020.1	NADH-ubiquinone oxidoreductase chain 4	5	15	10	30
Niben101Scf13995g00004.1	NADH-ubiquinone oxidoreductase chain 4	5	15	10	30
Niben101Scf01510g00010.1	ATP synthase subunit alpha	8	9	8	25
Niben101Scf06154g03013.1	ATP synthase subunit alpha	3	14	5	22
Niben101Ctg03910g00004.1	Tubulin alpha-1 chain	7	10	4	21
Niben101Scf01210g00005.1	ATP synthase protein MI25	7	7	7	21
Niben101Scf00264g00002.1	NADH-quinone oxidoreductase subunit L	7	4	9	20
Niben101Scf00398g00002.1	Ferrochelatase	4	10	6	20
Niben101Scf01494g02024.1	NADH-quinone oxidoreductase subunit L	7	4	9	20
Niben101Scf02597g00003.1	30S ribosomal protein S8	5	8	7	20
Niben101Scf16439g00004.1	30S ribosomal protein S8	5	8	7	20
Niben101Scf02847g00005.1	Ferrochelatase	4	9	6	19
Niben101Scf06849g00029.1	Ferrochelatase	4	9	6	19
Niben101Scf05349g01037.1	Reticulon family protein LENGTH=164	7	7	5	19
Niben101Scf06221g03002.1	ATP synthase subunit alpha	7	5	5	17
Niben101Scf00974g01015.1	Unknown protein	5	8	2	15
Niben101Scf00438g02017.1	ATP synthase subunit alpha	6	5	4	15
Niben101Scf01626g02002.1	Autophagy-related protein 18	4	7	4	15
Niben101Scf08803g00015.1	NADH-quinone oxidoreductase subunit L	6	2	6	14
Niben101Scf02452g06021.1	wound-responsive family protein LENGTH=685	3	6	4	13
Niben101Scf33617g00002.1	ATP synthase subunit alpha	5	5	3	13
Niben101Scf02762g01002.1	NADH-quinone oxidoreductase subunit D	4	4	5	13
Niben101Scf07823g00002.1	NADH-quinone oxidoreductase subunit D	4	4	5	13
Niben101Scf10881g00028.1	NADH dehydrogenase subunit 4 (mitochondrion) [Nicotiana tabacum]	5	5	3	13
Niben101Scf04639g06007.1	Elongation factor 1-alpha	8	5	0	13
Niben101Scf03790g00011.1	cyclic nucleotide gated channel 5 LENGTH=717	4	5	3	12
Niben101Scf04451g00022.1	ATP synthase subunit alpha	2	8	2	12
Niben101Scf03564g00017.1	NADH-quinone oxidoreductase subunit L	4	2	6	12
Niben101Scf06770g00018.1	50S ribosomal protein L2	3	6	3	12
Niben101Scf11084g00005.1	50S ribosomal protein L2	3	6	3	12
Niben101Scf17535g00001.1	Unknown protein	1	9	2	12
Niben101Scf01002g11012.1	Beta-1,3-galactosyltransferase 7	4	5	2	11
Niben101Scf04529g00011.1	30S ribosomal protein S2, chloroplastic	6	2	3	11
Niben101Scf16292g00004.1	NADH-quinone oxidoreductase subunit D	3	3	5	11
Niben101Scf02104g00001.1	Photosystem Q(B) protein	2	6	3	11
Niben101Scf00438g02016.1	ATP synthase subunit alpha	3	3	4	10
Niben101Scf12568g00007.1	serpin 3 LENGTH=385	6	3	1	10
Niben101Scf11896g00001.1	Cytochrome c oxidase subunit 1	2	5	3	10
Niben101Scf00167g04017.1	ATP synthase subunit a, chloroplastic	6	1	3	10
Niben101Scf02160g06059.1	Cytochrome c oxidase subunit 1	2	5	3	10
Niben101Scf05392g01019.1	Delta(14)-sterol reductase	3	2	4	9
Niben101Scf14012g00006.1	30S ribosomal protein S2, chloroplastic	2	2	5	9
Niben101Scf02880g00013.1	Lipid A export ATP-binding/permease protein MsbA	2	4	3	9
Niben101Scf00022g00015.1	conserved hypothetical protein [Ricinus communis] gb|EEF42401.1| conserved hypothetical protein [Ricinus communis]	5	2	2	9
Niben101Scf07678g06001.1	glucan synthase-like 7 LENGTH=1958	2	6	1	9
Niben101Scf10732g01014.1	50S ribosomal protein L2	2	4	2	8
Niben101Scf06949g02020.1	Interferon-related developmental regulator 1	1	4	3	8
Niben101Scf04144g01003.1	Callose synthase 7	2	5	1	8
Niben101Scf06444g02003.1	30S ribosomal protein S2	4	1	3	8
Niben101Scf05425g00018.1	NADH dehydrogenase subunit 4 (mitochondrion) [Silene vulgaris]	4	3	1	8
Niben101Scf00914g03002.1	30S ribosomal protein S3	5	2	1	8
Niben101Scf01796g01005.1	Ribosomal protein S10 [Medicago truncatula]	2	1	4	7
Niben101Scf02309g03022.1	30S ribosomal protein S14	2	1	4	7
Niben101Scf04198g07005.1	Ribosomal protein S10 [Medicago truncatula]	2	1	4	7
Niben101Scf12320g00002.1	Magnesium transporter NIPA2	2	2	3	7
Niben101Scf28139g00001.1	Unknown protein	1	4	2	7
Niben101Scf00526g01006.1	Photosystem Q(B) protein	1	2	4	7
Niben101Scf02070g00001.1	NADH dehydrogenase subunit 2 (mitochondrion) [Nicotiana tabacum]	4	2	1	7
Niben101Scf01269g13019.1	Unknown protein	0	4	3	7
Niben101Scf11283g00001.1	NADH dehydrogenase subunit 4 (mitochondrion) [Nicotiana tabacum]	1	4	1	6
Niben101Scf02165g02002.1	structural constituent of ribosome;protein binding chrM:25482-28733 REVERSE LENGTH=556	2	2	2	6
Niben101Scf00837g12026.1	NADH dehydrogenase subunit 5 (mitochondrion) [Silene vulgaris]	2	2	2	6
Niben101Scf02929g04040.1	ATP synthase protein MI25	3	1	2	6
Niben101Scf03251g00008.1	Tubulin alpha-1 chain	2	1	3	6
Niben101Scf13290g00002.1	50S ribosomal protein L16	2	3	1	6
Niben101Scf00662g01003.1	DNA-directed RNA polymerase subunit beta''	4	1	1	6
Niben101Scf19423g00008.1	Photosystem Q(B) protein	1	3	2	6
Niben101Scf25598g00007.1	NADH-quinone oxidoreductase subunit N	2	2	2	6
Niben101Scf02399g05006.1	Photosystem Q(B) protein	1	2	3	6
Niben101Scf07214g00010.1	Protein N-terminal glutamine amidohydrolase	1	2	3	6
Niben101Scf03070g08002.1	structural constituent of ribosome;protein binding chrM:25482-28733 REVERSE LENGTH=556	0	3	3	6
Niben101Scf00732g01002.1	conserved hypothetical protein [Ricinus communis] gb|EEF26037.1| conserved hypothetical protein [Ricinus communis]	5	1	0	6
Niben101Scf07635g00006.1	Cytochrome b	3	3	0	6
Niben101Scf05025g04008.1	Aladin	2	0	4	6
Niben101Scf00398g00014.1	NADH-quinone oxidoreductase subunit K	0	5	1	6
Niben101Scf00438g02006.1	NADH-quinone oxidoreductase subunit K	0	5	1	6
Niben101Scf02847g00044.1	NADH-quinone oxidoreductase subunit K	0	5	1	6
Niben101Scf08672g04006.1	NADH-quinone oxidoreductase subunit K	0	5	1	6
Niben101Scf31228g00008.1	NADH-quinone oxidoreductase subunit K	0	5	1	6
Niben101Scf06315g00001.1	Photosystem I assembly protein Ycf3	3	3	0	6
Niben101Scf01237g04004.1	30S ribosomal protein S13	1	2	2	5
Niben101Scf01510g00022.1	ATP synthase subunit alpha	2	1	2	5
Niben101Scf04114g00031.1	30S ribosomal protein S13	1	2	2	5
Niben101Scf05689g02013.1	Ribosomal protein S13, mitochondrial	1	2	2	5
Niben101Scf09620g05001.1	30S ribosomal protein S13	1	2	2	5
Niben101Scf11347g00004.1	30S ribosomal protein S13	1	2	2	5
Niben101Scf38767g00014.1	Ribosomal protein S13, mitochondrial	1	2	2	5
Niben101Scf02942g00008.1	ARF guanine-nucleotide exchange factor GNOM	1	3	1	5
Niben101Scf03278g04007.1	Cytochrome c oxidase subunit 2	2	2	1	5
Niben101Scf17274g00001.1	ATP synthase subunit b, chloroplastic	2	1	2	5
Niben101Scf04568g01008.1	response regulator 1 LENGTH=690	1	2	2	5
Niben101Scf03497g04007.1	Photosystem Q(B) protein	1	2	2	5
Niben101Scf00509g00030.1	Photosystem Q(B) protein	1	3	1	5
Niben101Scf04973g00009.1	ATP synthase subunit beta	1	3	1	5
Niben101Scf01210g00010.1	30S ribosomal protein S12	4	0	1	5
Niben101Scf03953g02018.1	30S ribosomal protein S12	4	0	1	5
Niben101Scf05683g00015.1	30S ribosomal protein S12	4	0	1	5
Niben101Scf02074g01006.1	ATP synthase protein MI25	4	1	0	5
Niben101Scf06736g10003.1	conserved hypothetical protein [Ricinus communis] gb|EEF31542.1| conserved hypothetical protein [Ricinus communis]	4	1	0	5
Niben101Scf02762g01003.1	NAD(P)H-quinone oxidoreductase subunit 1, chloroplastic	0	4	1	5
Niben101Scf07823g00015.1	NADH-quinone oxidoreductase subunit H 1	0	4	1	5
Niben101Scf01210g00006.1	NADH-quinone oxidoreductase subunit 11	0	4	1	5
Niben101Scf16292g00002.1	30S ribosomal protein S15	2	0	3	5
Niben101Scf05767g05005.1	DNA-directed RNA polymerase subunit beta''	0	1	4	5
Niben101Scf01212g01017.1	Photosystem Q(B) protein	0	3	2	5
Niben101Scf04529g00005.1	ATP synthase subunit alpha	1	2	1	4
Niben101Scf04804g03015.1	INVOLVED IN: biological_process unknown; LOCATED IN: cellular_component unknown; EXPRESSED IN: 20 plant structures; EXPRESSED DURING: 10 growth stages;	1	1	2	4
Niben101Scf05124g01020.1	Photosystem I iron-sulfur center	1	2	1	4
Niben101Scf00634g00006.1	Maturase K	2	1	1	4
Niben101Scf03971g00003.1	Unknown protein	1	1	2	4
Niben101Scf07132g00001.1	Photosystem Q(B) protein	1	2	1	4
Niben101Scf00854g09083.1	ATP synthase protein MI25	1	1	2	4
Niben101Scf02771g01007.1	Heat shock 70 kDa protein 1B	0	1	3	4
Niben101Scf10881g00060.1	NADH-ubiquinone oxidoreductase chain 4	1	3	0	4
Niben101Scf03563g00036.1	Threonine--tRNA ligase	0	2	2	4
Niben101Scf02160g06070.1	NADH-quinone oxidoreductase subunit K	0	2	2	4
Niben101Scf01438g01010.1	Cytochrome c oxidase subunit 2	0	3	1	4
Niben101Scf22627g00001.1	30S ribosomal protein S2	1	0	3	4
Niben101Scf00752g01003.1	Endoplasmin homolog	3	1	0	4
Niben101Scf04040g00008.1	NADH dehydrogenase subunit 2 (mitochondrion) [Silene vulgaris]	2	0	2	4
Niben101Scf09696g00033.1	Cytochrome b	3	1	0	4
Niben101Scf00167g04011.1	ATP synthase subunit alpha	1	1	1	3
Niben101Scf07611g00010.1	Maturase K	1	1	1	3
Niben101Scf02513g11003.1	Somatic embryogenesis receptor kinase 2	1	1	1	3
Niben101Scf06770g00009.1	Cytochrome b	1	1	1	3
Niben101Scf02160g06044.1	SH3 and PX domain-containing protein 2A	2	0	1	3
Niben101Scf07712g01003.1	Ribosomal protein S3, mitochondrial	0	1	2	3
Niben101Scf01037g09012.1	Threonine--tRNA ligase	0	1	2	3
Niben101Scf00854g08067.1	conserved hypothetical protein [Ricinus communis] gb|EEF42401.1| conserved hypothetical protein [Ricinus communis]	2	1	0	3
Niben101Scf05540g00006.1	conserved hypothetical protein [Ricinus communis] gb|EEF31542.1| conserved hypothetical protein [Ricinus communis]	2	1	0	3
Niben101Scf02408g04002.1	NADH-quinone oxidoreductase subunit H	0	2	1	3
Niben101Scf00069g14006.1	50S ribosomal protein L16	0	2	1	3
Niben101Scf01768g04009.1	50S ribosomal protein L16	0	2	1	3
Niben101Scf04871g16002.1	60S ribosomal protein L16, mitochondrial	0	2	1	3
Niben101Scf02160g00017.1	Cytochrome b	1	2	0	3
Niben101Scf02513g11002.1	30S ribosomal protein S1	0	1	2	3
Niben101Scf37465g00001.1	NADH-quinone oxidoreductase subunit K	0	1	2	3
Niben101Scf00732g01008.1	Unknown protein	0	1	2	3
Niben101Scf07527g00007.1	Cytochrome c oxidase subunit 2	2	1	0	3
Niben101Scf00167g04018.1	ATP synthase subunit b, chloroplastic	0	2	1	3
Niben101Scf03169g05002.1	ATP synthase subunit b, chloroplastic	0	2	1	3
Niben101Scf02235g04024.1	ATP synthase subunit a, chloroplastic	2	1	0	3
Niben101Scf02485g01006.1	conserved hypothetical protein [Ricinus communis] gb|EEF27078.1| conserved hypothetical protein [Ricinus communis]	0	1	2	3
Niben101Scf00662g01004.1	DNA-directed RNA polymerase subunit beta''	0	1	2	3
Niben101Scf00662g01001.1	ATP synthase subunit a, chloroplastic	2	1	0	3
Niben101Scf16208g01007.1	U-box domain-containing protein 4	2	1	0	3
Niben101Scf01661g01020.1	signal peptide peptidase LENGTH=677	1	2	0	3
Niben101Scf02074g04020.1	Cytochrome b	1	2	0	3
Niben101Scf00034g01015.1	Unknown protein	2	1	0	3
Niben101Scf17987g00003.1	Photosystem I P700 chlorophyll a apoprotein A1	1	2	0	3
Niben101Ctg08688g00001.1	MLP-like protein 34	0	1	2	3
Niben101Scf00451g00004.1	NADH dehydrogenase subunit 2 (mitochondrion) [Silene vulgaris]	1	0	2	3
Niben101Scf04529g00012.1	Photosystem II reaction center protein K	1	1	0	2
Niben101Scf02301g02002.1	Unknown protein	0	1	1	2
Niben101Scf14922g00011.1	Bifunctional fucokinase/fucose pyrophosphorylase	0	1	1	2
Niben101Scf00568g04071.1	Photosystem I P700 chlorophyll a apoprotein A2	1	1	0	2
Niben101Scf00408g02001.1	12-oxophytodienoate reductase 2	0	1	1	2
Niben101Scf06704g00002.1	Photosystem Q(B) protein	0	1	1	2
Niben101Scf07638g02007.1	Auxin-responsive protein IAA1	0	1	1	2
Niben101Scf10442g00013.1	NADH-quinone oxidoreductase subunit D 1	1	0	1	2
Niben101Scf06426g00001.1	conserved hypothetical protein [Ricinus communis] gb|EEF31542.1| conserved hypothetical protein [Ricinus communis]	1	1	0	2
Niben101Scf11832g00002.1	conserved hypothetical protein [Ricinus communis] gb|EEF42401.1| conserved hypothetical protein [Ricinus communis]	1	1	0	2
Niben101Scf17987g00001.1	Photosystem I P700 chlorophyll a apoprotein A2	1	1	0	2
Niben101Scf00854g06020.1	Unknown protein	0	1	1	2
Niben101Scf01582g02001.1	cytochrome c biogenesis FC (mitochondrion) [Silene vulgaris]	1	1	0	2
Niben101Scf01628g00019.1	50S ribosomal protein L16	1	0	1	2
Niben101Scf02309g03021.1	rib L5 (mitochondrion) [Silene vulgaris]	1	0	1	2
Niben101Scf07162g05013.1	Alpha-N-acetylglucosaminidase	0	1	1	2
Niben101Scf03346g00001.1	50S ribosomal protein L32, chloroplastic	1	1	0	2
Niben101Scf06467g04006.1	Interferon-related developmental regulator 1	0	1	1	2
Niben101Scf03068g00004.1	Maturase K	0	1	1	2
Niben101Scf14695g00014.1	Unknown protein	1	1	0	2
Niben101Scf00568g04025.1	Photosystem I P700 chlorophyll a apoprotein A1	1	1	0	2
Niben101Scf02363g00010.1	Root hair defective 3 GTP-binding protein (RHD3) LENGTH=802	1	0	1	2
Niben101Scf02564g09011.1	Ribosomal protein S3, mitochondrial	0	1	1	2
Niben101Scf00438g02013.1	Ribosomal protein S10 [Medicago truncatula]	0	1	1	2
Niben101Scf02798g00044.1	NADH-quinone oxidoreductase subunit D	1	0	1	2
Niben101Scf29588g00001.1	O-fucosyltransferase family protein LENGTH=652	1	1	0	2
Niben101Scf00451g00005.1	Unknown protein	1	0	1	2
Niben101Scf00683g03030.1	Fimbrin-1	0	1	1	2
Niben101Scf01005g11010.1	2-dehydro-3-deoxyphosphoheptonate aldolase (3-deoxy-d-arabino-heptulosonate 7-phosphate synthase) [Medicago truncatula] gb|AES98110.1| phospho-2-dehydro-3-deoxyheptonate aldolase [Medicago truncatula]	0	1	1	2
Niben101Scf04412g00017.1	Cytochrome c oxidase subunit 2	1	1	0	2
Niben101Scf14470g00003.1	ORF40p [Pinus koraiensis] gb|ABP35423.1| ORF40p [Pinus koraiensis]	1	1	0	2
Niben101Scf20666g00001.1	ADP-ribosylation factor 1	1	0	1	2

## Sheet: GO_CK
#GO ID	GO term	Category	Cluster frequency	Background frequency	Raw P-value	Corrected P-value	Genes annotated to the term
GO:0044271	cellular nitrogen compound biosynthetic process	P	53 out of 183 genes, 29%	2113 out of 57140 genes, 4%	2.70338e-32	5.08235e-30	Niben101Scf03070g08002.1, Niben101Scf01816g00009.1, Niben101Scf16439g00004.1, Niben101Scf11084g00005.1, Niben101Scf02160g06070.1, Niben101Scf03563g00036.1, Niben101Scf01237g04004.1, Niben101Scf00438g02022.1, Niben101Scf01210g00005.1, Niben101Scf04871g16002.1, Niben101Scf13290g00002.1, Niben101Scf04114g00031.1, Niben101Scf02165g02002.1, Niben101Scf08672g04012.1, Niben101Scf06876g01025.1, Niben101S…
GO:1901564	organonitrogen compound metabolic process	P	56 out of 183 genes, 31%	2474 out of 57140 genes, 4%	6.14498e-32	1.15526e-29	Niben101Scf08618g01002.1, Niben101Scf10732g01014.1, Niben101Scf03278g04007.1, Niben101Scf06770g00018.1, Niben101Scf02309g03022.1, Niben101Scf00264g00002.1, Niben101Scf05683g00015.1, Niben101Scf02597g00003.1, Niben101Scf04529g00005.1, Niben101Scf16915g02001.1, Niben101Scf02929g04040.1, Niben101Scf02010g04012.1, Niben101Scf11347g00004.1, Niben101Scf01768g04009.1, Niben101Scf06444g02003.1, Niben101S…
GO:1901566	organonitrogen compound biosynthetic process	P	50 out of 183 genes, 27%	1923 out of 57140 genes, 3%	4.17884e-31	7.85621e-29	Niben101Scf03278g04007.1, Niben101Scf02309g03022.1, Niben101Scf06770g00018.1, Niben101Scf05683g00015.1, Niben101Scf02597g00003.1, Niben101Scf10732g01014.1, Niben101Scf08618g01002.1, Niben101Scf06444g02003.1, Niben101Scf02929g04040.1, Niben101Scf11347g00004.1, Niben101Scf02010g04012.1, Niben101Scf01768g04009.1, Niben101Scf16915g02001.1, Niben101Scf04529g00005.1, Niben101Scf08618g01012.1, Niben101S…
GO:0044249	cellular biosynthetic process	P	58 out of 183 genes, 32%	3030 out of 57140 genes, 5%	2.40002e-29	4.51204e-27	Niben101Scf07527g00007.1, Niben101Scf09409g02014.1, Niben101Scf11383g00015.1, Niben101Scf03953g02018.1, Niben101Scf08618g01012.1, Niben101Scf23814g00032.1, Niben101Scf00167g04017.1, Niben101Scf02074g01006.1, Niben101Scf09620g05001.1, Niben101Scf19295g00010.1, Niben101Scf08618g01001.1, Niben101Scf06444g02003.1, Niben101Scf02929g04040.1, Niben101Scf01768g04009.1, Niben101Scf11347g00004.1, Niben101S…
GO:0034641	cellular nitrogen compound metabolic process	P	61 out of 183 genes, 33%	3468 out of 57140 genes, 6%	5.38786e-29	1.01292e-26	Niben101Scf03070g08002.1, Niben101Scf11084g00005.1, Niben101Scf16439g00004.1, Niben101Scf01816g00009.1, Niben101Scf02160g06070.1, Niben101Scf03563g00036.1, Niben101Scf01237g04004.1, Niben101Scf05618g04003.1, Niben101Scf00438g02022.1, Niben101Scf01210g00005.1, Niben101Scf04871g16002.1, Niben101Scf08803g00015.1, Niben101Scf13290g00002.1, Niben101Scf04114g00031.1, Niben101Scf02165g02002.1, Niben101S…
GO:1901576	organic substance biosynthetic process	P	58 out of 183 genes, 32%	3093 out of 57140 genes, 5%	6.94107e-29	1.30492e-26	Niben101Scf02160g06070.1, Niben101Scf03070g08002.1, Niben101Scf01816g00009.1, Niben101Scf16439g00004.1, Niben101Scf11084g00005.1, Niben101Scf03563g00036.1, Niben101Scf01237g04004.1, Niben101Scf01210g00005.1, Niben101Scf07678g06001.1, Niben101Scf00438g02022.1, Niben101Scf04114g00031.1, Niben101Scf08672g04012.1, Niben101Scf02165g02002.1, Niben101Scf06876g01025.1, Niben101Scf03496g00022.1, Niben101S…
GO:0006807	nitrogen compound metabolic process	P	63 out of 183 genes, 34%	3896 out of 57140 genes, 7%	5.18054e-28	9.73941e-26	Niben101Scf16915g02001.1, Niben101Scf04529g00005.1, Niben101Scf06444g02003.1, Niben101Scf02929g04040.1, Niben101Scf01768g04009.1, Niben101Scf11347g00004.1, Niben101Scf02010g04012.1, Niben101Scf08618g01002.1, Niben101Scf03278g04007.1, Niben101Scf06770g00018.1, Niben101Scf02309g03022.1, Niben101Scf00264g00002.1, Niben101Scf05683g00015.1, Niben101Scf02597g00003.1, Niben101Scf10732g01014.1, Niben101S…
GO:0044237	cellular metabolic process	P	88 out of 183 genes, 48%	8141 out of 57140 genes, 14%	8.99133e-28	1.69037e-25	Niben101Scf23814g00032.1, Niben101Scf00167g04017.1, Niben101Scf02074g01006.1, Niben101Scf09620g05001.1, Niben101Scf19295g00010.1, Niben101Scf08309g01008.1, Niben101Scf08618g01001.1, Niben101Scf06704g00002.1, Niben101Scf02160g06059.1, Niben101Scf07611g00010.1, Niben101Scf06770g00018.1, Niben101Scf03278g04007.1, Niben101Scf05683g00015.1, Niben101Scf10732g01014.1, Niben101Scf00634g00006.1, Niben101S…
GO:0009058	biosynthetic process	P	58 out of 183 genes, 32%	3371 out of 57140 genes, 6%	5.67812e-27	1.06749e-24	Niben101Scf01037g09012.1, Niben101Scf00167g04011.1, Niben101Scf31228g00005.1, Niben101Scf01002g11012.1, Niben101Scf00069g14006.1, Niben101Scf00662g01003.1, Niben101Scf22627g00001.1, Niben101Scf02847g00014.1, Niben101Scf04639g06007.1, Niben101Scf01210g00010.1, Niben101Scf00398g00005.1, Niben101Scf00568g04008.1, Niben101Scf05848g04014.1, Niben101Scf04529g00011.1, Niben101Scf14012g00006.1, Niben101S…
GO:0009987	cellular process	P	98 out of 183 genes, 54%	11038 out of 57140 genes, 19%	5.78642e-25	1.08785e-22	Niben101Scf08618g01012.1, Niben101Scf03953g02018.1, Niben101Scf07527g00007.1, Niben101Scf09409g02014.1, Niben101Scf11383g00015.1, Niben101Scf02309g03022.1, Niben101Scf02399g05006.1, Niben101Scf00264g00002.1, Niben101Scf01512g00006.1, Niben101Scf02597g00003.1, Niben101Scf01510g00010.1, Niben101Scf04451g00022.1, Niben101Scf04529g00012.1, Niben101Scf02525g03015.1, Niben101Scf11347g00004.1, Niben101S…
GO:1902600	hydrogen ion transmembrane transport	P	21 out of 183 genes, 11%	239 out of 57140 genes, 0%	4.86708e-24	9.15011e-22	Niben101Scf00167g04017.1, Niben101Scf04529g00011.1, Niben101Scf02074g01006.1, Niben101Scf00398g00005.1, Niben101Scf00291g02025.1, Niben101Scf02847g00014.1, Niben101Scf01210g00056.1, Niben101Scf31228g00005.1, Niben101Scf00167g04011.1, Niben101Scf01816g00009.1, Niben101Scf02160g06070.1, Niben101Scf04451g00022.1, Niben101Scf01510g00010.1, Niben101Scf00438g02022.1, Niben101Scf01210g00005.1, Niben101S…
GO:0006412	translation	P	35 out of 183 genes, 19%	1231 out of 57140 genes, 2%	6.27723e-23	1.18012e-20	Niben101Scf03953g02018.1, Niben101Scf07527g00007.1, Niben101Scf11383g00015.1, Niben101Scf09620g05001.1, Niben101Scf23814g00032.1, Niben101Scf08618g01012.1, Niben101Scf00167g04017.1, Niben101Scf08618g01001.1, Niben101Scf01768g04009.1, Niben101Scf11347g00004.1, Niben101Scf06444g02003.1, Niben101Scf10732g01014.1, Niben101Scf03278g04007.1, Niben101Scf02309g03022.1, Niben101Scf06770g00018.1, Niben101S…
GO:0006818	hydrogen transport	P	21 out of 183 genes, 11%	271 out of 57140 genes, 0%	6.96846e-23	1.31007e-20	Niben101Scf16915g02001.1, Niben101Scf08672g04012.1, Niben101Scf09846g02018.1, Niben101Scf04529g00005.1, Niben101Scf00438g02022.1, Niben101Scf01210g00005.1, Niben101Scf02010g04012.1, Niben101Scf02929g04040.1, Niben101Scf04451g00022.1, Niben101Scf01510g00010.1, Niben101Scf01816g00009.1, Niben101Scf02160g06070.1, Niben101Scf01210g00056.1, Niben101Scf31228g00005.1, Niben101Scf00167g04011.1, Niben101S…
GO:0015992	proton transport	P	21 out of 183 genes, 11%	271 out of 57140 genes, 0%	6.96846e-23	1.31007e-20	Niben101Scf02160g06070.1, Niben101Scf01816g00009.1, Niben101Scf01510g00010.1, Niben101Scf04451g00022.1, Niben101Scf01210g00005.1, Niben101Scf02010g04012.1, Niben101Scf02929g04040.1, Niben101Scf00438g02022.1, Niben101Scf08672g04012.1, Niben101Scf09846g02018.1, Niben101Scf04529g00005.1, Niben101Scf16915g02001.1, Niben101Scf02074g01006.1, Niben101Scf00167g04017.1, Niben101Scf04529g00011.1, Niben101S…
GO:0034645	cellular macromolecule biosynthetic process	P	42 out of 183 genes, 23%	1963 out of 57140 genes, 3%	8.65618e-23	1.62736e-20	Niben101Scf06444g02003.1, Niben101Scf01768g04009.1, Niben101Scf11347g00004.1, Niben101Scf04144g01003.1, Niben101Scf05683g00015.1, Niben101Scf02597g00003.1, Niben101Scf03278g04007.1, Niben101Scf02309g03022.1, Niben101Scf06770g00018.1, Niben101Scf10732g01014.1, Niben101Scf08618g01002.1, Niben101Scf07527g00007.1, Niben101Scf11383g00015.1, Niben101Scf03953g02018.1, Niben101Scf00167g04017.1, Niben101S…
GO:0043043	peptide biosynthetic process	P	35 out of 183 genes, 19%	1245 out of 57140 genes, 2%	9.04586e-23	1.70062e-20	Niben101Scf16439g00004.1, Niben101Scf11084g00005.1, Niben101Scf03070g08002.1, Niben101Scf01237g04004.1, Niben101Scf03563g00036.1, Niben101Scf13290g00002.1, Niben101Scf04871g16002.1, Niben101Scf06876g01025.1, Niben101Scf02165g02002.1, Niben101Scf04114g00031.1, Niben101Scf14012g00006.1, Niben101Scf04529g00011.1, Niben101Scf01210g00010.1, Niben101Scf04639g06007.1, Niben101Scf22627g00001.1, Niben101S…
GO:0009059	macromolecule biosynthetic process	P	42 out of 183 genes, 23%	1972 out of 57140 genes, 3%	1.02781e-22	1.93229e-20	Niben101Scf04144g01003.1, Niben101Scf01768g04009.1, Niben101Scf11347g00004.1, Niben101Scf06444g02003.1, Niben101Scf08618g01002.1, Niben101Scf10732g01014.1, Niben101Scf02597g00003.1, Niben101Scf05683g00015.1, Niben101Scf03278g04007.1, Niben101Scf06770g00018.1, Niben101Scf02309g03022.1, Niben101Scf03953g02018.1, Niben101Scf11383g00015.1, Niben101Scf07527g00007.1, Niben101Scf08618g01001.1, Niben101S…
GO:0006518	peptide metabolic process	P	35 out of 183 genes, 19%	1267 out of 57140 genes, 2%	1.59156e-22	2.99214e-20	Niben101Scf01210g00010.1, Niben101Scf14012g00006.1, Niben101Scf04529g00011.1, Niben101Scf00069g14006.1, Niben101Scf01037g09012.1, Niben101Scf22627g00001.1, Niben101Scf04639g06007.1, Niben101Scf01237g04004.1, Niben101Scf03563g00036.1, Niben101Scf11084g00005.1, Niben101Scf16439g00004.1, Niben101Scf03070g08002.1, Niben101Scf13290g00002.1, Niben101Scf04871g16002.1, Niben101Scf02165g02002.1, Niben101S…
GO:0043604	amide biosynthetic process	P	35 out of 183 genes, 19%	1284 out of 57140 genes, 2%	2.44451e-22	4.59567e-20	Niben101Scf04114g00031.1, Niben101Scf02165g02002.1, Niben101Scf06876g01025.1, Niben101Scf04871g16002.1, Niben101Scf13290g00002.1, Niben101Scf03070g08002.1, Niben101Scf11084g00005.1, Niben101Scf16439g00004.1, Niben101Scf03563g00036.1, Niben101Scf01237g04004.1, Niben101Scf04639g06007.1, Niben101Scf22627g00001.1, Niben101Scf01037g09012.1, Niben101Scf00069g14006.1, Niben101Scf04529g00011.1, Niben101S…
GO:0043603	cellular amide metabolic process	P	35 out of 183 genes, 19%	1316 out of 57140 genes, 2%	5.39038e-22	1.01339e-19	Niben101Scf08618g01001.1, Niben101Scf09620g05001.1, Niben101Scf00167g04017.1, Niben101Scf08618g01012.1, Niben101Scf23814g00032.1, Niben101Scf03953g02018.1, Niben101Scf07527g00007.1, Niben101Scf11383g00015.1, Niben101Scf08618g01002.1, Niben101Scf10732g01014.1, Niben101Scf05683g00015.1, Niben101Scf02597g00003.1, Niben101Scf03278g04007.1, Niben101Scf06770g00018.1, Niben101Scf02309g03022.1, Niben101S…
GO:0010467	gene expression	P	42 out of 183 genes, 23%	2065 out of 57140 genes, 4%	5.76079e-22	1.08303e-19	Niben101Scf11347g00004.1, Niben101Scf01768g04009.1, Niben101Scf06444g02003.1, Niben101Scf08618g01002.1, Niben101Scf10732g01014.1, Niben101Scf00634g00006.1, Niben101Scf02597g00003.1, Niben101Scf05683g00015.1, Niben101Scf03278g04007.1, Niben101Scf02309g03022.1, Niben101Scf06770g00018.1, Niben101Scf07611g00010.1, Niben101Scf03953g02018.1, Niben101Scf11383g00015.1, Niben101Scf07527g00007.1, Niben101S…
GO:0046034	ATP metabolic process	P	21 out of 183 genes, 11%	332 out of 57140 genes, 1%	4.86927e-21	9.15422e-19	Niben101Scf37465g00001.1, Niben101Scf00398g00005.1, Niben101Scf05124g01020.1, Niben101Scf04529g00011.1, Niben101Scf00167g04017.1, Niben101Scf02074g01006.1, Niben101Scf01494g02024.1, Niben101Scf00167g04011.1, Niben101Scf31228g00005.1, Niben101Scf02847g00014.1, Niben101Scf00264g00002.1, Niben101Scf01816g00009.1, Niben101Scf02160g06070.1, Niben101Scf16915g02001.1, Niben101Scf08803g00015.1, Niben101S…
GO:0008152	metabolic process	P	101 out of 183 genes, 55%	13172 out of 57140 genes, 23%	6.00745e-21	1.1294e-18	Niben101Scf07635g00006.1, Niben101Scf00662g01003.1, Niben101Scf22627g00001.1, Niben101Scf07823g00015.1, Niben101Scf01628g00040.1, Niben101Scf01210g00010.1, Niben101Scf05124g01020.1, Niben101Scf37465g00001.1, Niben101Scf00568g04008.1, Niben101Scf36713g00003.1, Niben101Scf11896g00001.1, Niben101Scf09846g02018.1, Niben101Scf06876g01025.1, Niben101Scf03496g00022.1, Niben101Scf02160g00017.1, Niben101S…
GO:0009144	purine nucleoside triphosphate metabolic process	P	21 out of 183 genes, 11%	347 out of 57140 genes, 1%	1.21657e-20	2.28715e-18	Niben101Scf04529g00005.1, Niben101Scf08672g04012.1, Niben101Scf16915g02001.1, Niben101Scf08803g00015.1, Niben101Scf02929g04040.1, Niben101Scf01210g00005.1, Niben101Scf02010g04012.1, Niben101Scf00438g02022.1, Niben101Scf02160g06070.1, Niben101Scf00264g00002.1, Niben101Scf01816g00009.1, Niben101Scf00167g04011.1, Niben101Scf31228g00005.1, Niben101Scf01494g02024.1, Niben101Scf02847g00014.1, Niben101S…
GO:0009199	ribonucleoside triphosphate metabolic process	P	21 out of 183 genes, 11%	347 out of 57140 genes, 1%	1.21657e-20	2.28715e-18	Niben101Scf02160g06070.1, Niben101Scf01816g00009.1, Niben101Scf00264g00002.1, Niben101Scf08672g04012.1, Niben101Scf04529g00005.1, Niben101Scf08803g00015.1, Niben101Scf16915g02001.1, Niben101Scf02010g04012.1, Niben101Scf01210g00005.1, Niben101Scf02929g04040.1, Niben101Scf00438g02022.1, Niben101Scf05124g01020.1, Niben101Scf00398g00005.1, Niben101Scf37465g00001.1, Niben101Scf02074g01006.1, Niben101S…
GO:0009205	purine ribonucleoside triphosphate metabolic process	P	21 out of 183 genes, 11%	347 out of 57140 genes, 1%	1.21657e-20	2.28715e-18	Niben101Scf02847g00014.1, Niben101Scf01494g02024.1, Niben101Scf00167g04011.1, Niben101Scf31228g00005.1, Niben101Scf04529g00011.1, Niben101Scf00167g04017.1, Niben101Scf02074g01006.1, Niben101Scf37465g00001.1, Niben101Scf00398g00005.1, Niben101Scf05124g01020.1, Niben101Scf00438g02022.1, Niben101Scf02929g04040.1, Niben101Scf02010g04012.1, Niben101Scf01210g00005.1, Niben101Scf16915g02001.1, Niben101S…
GO:0009126	purine nucleoside monophosphate metabolic process	P	21 out of 183 genes, 11%	350 out of 57140 genes, 1%	1.45361e-20	2.73278e-18	Niben101Scf02074g01006.1, Niben101Scf00167g04017.1, Niben101Scf04529g00011.1, Niben101Scf05124g01020.1, Niben101Scf37465g00001.1, Niben101Scf00398g00005.1, Niben101Scf02847g00014.1, Niben101Scf31228g00005.1, Niben101Scf00167g04011.1, Niben101Scf01494g02024.1, Niben101Scf02160g06070.1, Niben101Scf01816g00009.1, Niben101Scf00264g00002.1, Niben101Scf01210g00005.1, Niben101Scf02010g04012.1, Niben101S…
GO:0009167	purine ribonucleoside monophosphate metabolic process	P	21 out of 183 genes, 11%	350 out of 57140 genes, 1%	1.45361e-20	2.73278e-18	Niben101Scf00264g00002.1, Niben101Scf01816g00009.1, Niben101Scf02160g06070.1, Niben101Scf16915g02001.1, Niben101Scf08803g00015.1, Niben101Scf04529g00005.1, Niben101Scf08672g04012.1, Niben101Scf00438g02022.1, Niben101Scf02929g04040.1, Niben101Scf02010g04012.1, Niben101Scf01210g00005.1, Niben101Scf37465g00001.1, Niben101Scf00398g00005.1, Niben101Scf05124g01020.1, Niben101Scf04529g00011.1, Niben101S…
GO:0009141	nucleoside triphosphate metabolic process	P	21 out of 183 genes, 11%	352 out of 57140 genes, 1%	1.63528e-20	3.07433e-18	Niben101Scf02847g00014.1, Niben101Scf01494g02024.1, Niben101Scf31228g00005.1, Niben101Scf00167g04011.1, Niben101Scf00167g04017.1, Niben101Scf04529g00011.1, Niben101Scf02074g01006.1, Niben101Scf37465g00001.1, Niben101Scf00398g00005.1, Niben101Scf05124g01020.1, Niben101Scf00438g02022.1, Niben101Scf02010g04012.1, Niben101Scf01210g00005.1, Niben101Scf02929g04040.1, Niben101Scf08803g00015.1, Niben101S…
GO:0098655	cation transmembrane transport	P	21 out of 183 genes, 11%	354 out of 57140 genes, 1%	1.83834e-20	3.45607e-18	Niben101Scf02160g06070.1, Niben101Scf01816g00009.1, Niben101Scf01510g00010.1, Niben101Scf04451g00022.1, Niben101Scf01210g00005.1, Niben101Scf02010g04012.1, Niben101Scf02929g04040.1, Niben101Scf00438g02022.1, Niben101Scf09846g02018.1, Niben101Scf08672g04012.1, Niben101Scf04529g00005.1, Niben101Scf16915g02001.1, Niben101Scf02074g01006.1, Niben101Scf00167g04017.1, Niben101Scf04529g00011.1, Niben101S…
GO:0098662	inorganic cation transmembrane transport	P	21 out of 183 genes, 11%	354 out of 57140 genes, 1%	1.83834e-20	3.45607e-18	Niben101Scf01210g00005.1, Niben101Scf02010g04012.1, Niben101Scf02929g04040.1, Niben101Scf00438g02022.1, Niben101Scf09846g02018.1, Niben101Scf08672g04012.1, Niben101Scf04529g00005.1, Niben101Scf16915g02001.1, Niben101Scf02160g06070.1, Niben101Scf01816g00009.1, Niben101Scf01510g00010.1, Niben101Scf04451g00022.1, Niben101Scf02847g00014.1, Niben101Scf31228g00005.1, Niben101Scf00167g04011.1, Niben101S…
GO:0015672	monovalent inorganic cation transport	P	22 out of 183 genes, 12%	414 out of 57140 genes, 1%	2.33297e-20	4.38598e-18	Niben101Scf00291g02025.1, Niben101Scf00398g00005.1, Niben101Scf02074g01006.1, Niben101Scf04529g00011.1, Niben101Scf00167g04017.1, Niben101Scf00167g04011.1, Niben101Scf31228g00005.1, Niben101Scf01210g00056.1, Niben101Scf02847g00014.1, Niben101Scf01510g00010.1, Niben101Scf04451g00022.1, Niben101Scf02160g06070.1, Niben101Scf01816g00009.1, Niben101Scf04529g00005.1, Niben101Scf03790g00011.1, Niben101S…
GO:0098660	inorganic ion transmembrane transport	P	21 out of 183 genes, 11%	361 out of 57140 genes, 1%	2.75379e-20	5.17713e-18	Niben101Scf00167g04017.1, Niben101Scf04529g00011.1, Niben101Scf02074g01006.1, Niben101Scf00398g00005.1, Niben101Scf00291g02025.1, Niben101Scf02847g00014.1, Niben101Scf01210g00056.1, Niben101Scf31228g00005.1, Niben101Scf00167g04011.1, Niben101Scf01816g00009.1, Niben101Scf02160g06070.1, Niben101Scf04451g00022.1, Niben101Scf01510g00010.1, Niben101Scf00438g02022.1, Niben101Scf01210g00005.1, Niben101S…
GO:0009161	ribonucleoside monophosphate metabolic process	P	21 out of 183 genes, 11%	370 out of 57140 genes, 1%	4.57367e-20	8.59851e-18	Niben101Scf02929g04040.1, Niben101Scf01210g00005.1, Niben101Scf02010g04012.1, Niben101Scf00438g02022.1, Niben101Scf04529g00005.1, Niben101Scf08672g04012.1, Niben101Scf16915g02001.1, Niben101Scf08803g00015.1, Niben101Scf02160g06070.1, Niben101Scf00264g00002.1, Niben101Scf01816g00009.1, Niben101Scf02847g00014.1, Niben101Scf00167g04011.1, Niben101Scf31228g00005.1, Niben101Scf01494g02024.1, Niben101S…
GO:0015985	energy coupled proton transport, down electrochemical gradient	P	16 out of 183 genes, 9%	149 out of 57140 genes, 0%	5.30244e-20	9.96859e-18	Niben101Scf02929g04040.1, Niben101Scf02010g04012.1, Niben101Scf01210g00005.1, Niben101Scf00438g02022.1, Niben101Scf04529g00005.1, Niben101Scf08672g04012.1, Niben101Scf16915g02001.1, Niben101Scf02160g06070.1, Niben101Scf01816g00009.1, Niben101Scf02847g00014.1, Niben101Scf00167g04011.1, Niben101Scf31228g00005.1, Niben101Scf02074g01006.1, Niben101Scf04529g00011.1, Niben101Scf00167g04017.1, Niben101S…
GO:0015986	ATP synthesis coupled proton transport	P	16 out of 183 genes, 9%	149 out of 57140 genes, 0%	5.30244e-20	9.96859e-18	Niben101Scf00398g00005.1, Niben101Scf02074g01006.1, Niben101Scf04529g00011.1, Niben101Scf00167g04017.1, Niben101Scf00167g04011.1, Niben101Scf31228g00005.1, Niben101Scf02847g00014.1, Niben101Scf02160g06070.1, Niben101Scf01816g00009.1, Niben101Scf04529g00005.1, Niben101Scf08672g04012.1, Niben101Scf16915g02001.1, Niben101Scf02929g04040.1, Niben101Scf02010g04012.1, Niben101Scf01210g00005.1, Niben101S…
GO:0009123	nucleoside monophosphate metabolic process	P	21 out of 183 genes, 11%	373 out of 57140 genes, 1%	5.40042e-20	1.01528e-17	Niben101Scf02847g00014.1, Niben101Scf01494g02024.1, Niben101Scf31228g00005.1, Niben101Scf00167g04011.1, Niben101Scf00167g04017.1, Niben101Scf04529g00011.1, Niben101Scf02074g01006.1, Niben101Scf37465g00001.1, Niben101Scf00398g00005.1, Niben101Scf05124g01020.1, Niben101Scf00438g02022.1, Niben101Scf02010g04012.1, Niben101Scf01210g00005.1, Niben101Scf02929g04040.1, Niben101Scf08803g00015.1, Niben101S…
GO:0006754	ATP biosynthetic process	P	16 out of 183 genes, 9%	150 out of 57140 genes, 0%	5.91922e-20	1.11281e-17	Niben101Scf00398g00005.1, Niben101Scf02074g01006.1, Niben101Scf04529g00011.1, Niben101Scf00167g04017.1, Niben101Scf00167g04011.1, Niben101Scf31228g00005.1, Niben101Scf02847g00014.1, Niben101Scf02160g06070.1, Niben101Scf01816g00009.1, Niben101Scf04529g00005.1, Niben101Scf08672g04012.1, Niben101Scf16915g02001.1, Niben101Scf02929g04040.1, Niben101Scf01210g00005.1, Niben101Scf02010g04012.1, Niben101S…
GO:0022900	electron transport chain	P	17 out of 183 genes, 9%	192 out of 57140 genes, 0%	1.0023e-19	1.88431e-17	Niben101Scf03278g04007.1, Niben101Scf02399g05006.1, Niben101Scf00264g00002.1, Niben101Scf02160g06070.1, Niben101Scf00702g00011.1, Niben101Scf19423g00008.1, Niben101Scf00526g01006.1, Niben101Scf02104g00001.1, Niben101Scf02160g00017.1, Niben101Scf08803g00015.1, Niben101Scf37465g00001.1, Niben101Scf05124g01020.1, Niben101Scf01628g00040.1, Niben101Scf06704g00002.1, Niben101Scf01494g02024.1, Niben101S…
GO:0009150	purine ribonucleotide metabolic process	P	21 out of 183 genes, 11%	387 out of 57140 genes, 1%	1.15107e-19	2.16401e-17	Niben101Scf01494g02024.1, Niben101Scf00167g04011.1, Niben101Scf31228g00005.1, Niben101Scf02847g00014.1, Niben101Scf00398g00005.1, Niben101Scf37465g00001.1, Niben101Scf05124g01020.1, Niben101Scf04529g00011.1, Niben101Scf00167g04017.1, Niben101Scf02074g01006.1, Niben101Scf16915g02001.1, Niben101Scf08803g00015.1, Niben101Scf04529g00005.1, Niben101Scf08672g04012.1, Niben101Scf00438g02022.1, Niben101S…
GO:0042278	purine nucleoside metabolic process	P	21 out of 183 genes, 11%	390 out of 57140 genes, 1%	1.34853e-19	2.53524e-17	Niben101Scf01210g00005.1, Niben101Scf02010g04012.1, Niben101Scf02929g04040.1, Niben101Scf00438g02022.1, Niben101Scf08672g04012.1, Niben101Scf04529g00005.1, Niben101Scf08803g00015.1, Niben101Scf16915g02001.1, Niben101Scf02160g06070.1, Niben101Scf01816g00009.1, Niben101Scf00264g00002.1, Niben101Scf02847g00014.1, Niben101Scf31228g00005.1, Niben101Scf00167g04011.1, Niben101Scf01494g02024.1, Niben101S…
GO:0046128	purine ribonucleoside metabolic process	P	21 out of 183 genes, 11%	390 out of 57140 genes, 1%	1.34853e-19	2.53524e-17	Niben101Scf00167g04011.1, Niben101Scf31228g00005.1, Niben101Scf01494g02024.1, Niben101Scf02847g00014.1, Niben101Scf05124g01020.1, Niben101Scf37465g00001.1, Niben101Scf00398g00005.1, Niben101Scf02074g01006.1, Niben101Scf04529g00011.1, Niben101Scf00167g04017.1, Niben101Scf04529g00005.1, Niben101Scf08672g04012.1, Niben101Scf16915g02001.1, Niben101Scf08803g00015.1, Niben101Scf02929g04040.1, Niben101S…
GO:0009259	ribonucleotide metabolic process	P	21 out of 183 genes, 11%	402 out of 57140 genes, 1%	2.50783e-19	4.71471e-17	Niben101Scf02160g06070.1, Niben101Scf00264g00002.1, Niben101Scf01816g00009.1, Niben101Scf02929g04040.1, Niben101Scf02010g04012.1, Niben101Scf01210g00005.1, Niben101Scf00438g02022.1, Niben101Scf04529g00005.1, Niben101Scf08672g04012.1, Niben101Scf16915g02001.1, Niben101Scf08803g00015.1, Niben101Scf02074g01006.1, Niben101Scf04529g00011.1, Niben101Scf00167g04017.1, Niben101Scf05124g01020.1, Niben101S…
GO:0006163	purine nucleotide metabolic process	P	21 out of 183 genes, 11%	403 out of 57140 genes, 1%	2.6385e-19	4.96038e-17	Niben101Scf00167g04017.1, Niben101Scf04529g00011.1, Niben101Scf02074g01006.1, Niben101Scf00398g00005.1, Niben101Scf37465g00001.1, Niben101Scf05124g01020.1, Niben101Scf02847g00014.1, Niben101Scf01494g02024.1, Niben101Scf31228g00005.1, Niben101Scf00167g04011.1, Niben101Scf01816g00009.1, Niben101Scf00264g00002.1, Niben101Scf02160g06070.1, Niben101Scf00438g02022.1, Niben101Scf01210g00005.1, Niben101S…
GO:0009142	nucleoside triphosphate biosynthetic process	P	16 out of 183 genes, 9%	165 out of 57140 genes, 0%	2.82105e-19	5.30357e-17	Niben101Scf00398g00005.1, Niben101Scf00167g04017.1, Niben101Scf04529g00011.1, Niben101Scf02074g01006.1, Niben101Scf31228g00005.1, Niben101Scf00167g04011.1, Niben101Scf02847g00014.1, Niben101Scf01816g00009.1, Niben101Scf02160g06070.1, Niben101Scf16915g02001.1, Niben101Scf08672g04012.1, Niben101Scf04529g00005.1, Niben101Scf00438g02022.1, Niben101Scf02010g04012.1, Niben101Scf01210g00005.1, Niben101S…
GO:0009145	purine nucleoside triphosphate biosynthetic process	P	16 out of 183 genes, 9%	165 out of 57140 genes, 0%	2.82105e-19	5.30357e-17	Niben101Scf02074g01006.1, Niben101Scf00167g04017.1, Niben101Scf04529g00011.1, Niben101Scf00398g00005.1, Niben101Scf02847g00014.1, Niben101Scf31228g00005.1, Niben101Scf00167g04011.1, Niben101Scf02160g06070.1, Niben101Scf01816g00009.1, Niben101Scf01210g00005.1, Niben101Scf02010g04012.1, Niben101Scf02929g04040.1, Niben101Scf00438g02022.1, Niben101Scf08672g04012.1, Niben101Scf04529g00005.1, Niben101S…
GO:0009201	ribonucleoside triphosphate biosynthetic process	P	16 out of 183 genes, 9%	165 out of 57140 genes, 0%	2.82105e-19	5.30357e-17	Niben101Scf04529g00005.1, Niben101Scf08672g04012.1, Niben101Scf16915g02001.1, Niben101Scf02929g04040.1, Niben101Scf02010g04012.1, Niben101Scf01210g00005.1, Niben101Scf00438g02022.1, Niben101Scf02160g06070.1, Niben101Scf01816g00009.1, Niben101Scf00167g04011.1, Niben101Scf31228g00005.1, Niben101Scf02847g00014.1, Niben101Scf00398g00005.1, Niben101Scf02074g01006.1, Niben101Scf04529g00011.1, Niben101S…
GO:0009206	purine ribonucleoside triphosphate biosynthetic process	P	16 out of 183 genes, 9%	165 out of 57140 genes, 0%	2.82105e-19	5.30357e-17	Niben101Scf00438g02022.1, Niben101Scf01210g00005.1, Niben101Scf02010g04012.1, Niben101Scf02929g04040.1, Niben101Scf16915g02001.1, Niben101Scf08672g04012.1, Niben101Scf04529g00005.1, Niben101Scf01816g00009.1, Niben101Scf02160g06070.1, Niben101Scf02847g00014.1, Niben101Scf31228g00005.1, Niben101Scf00167g04011.1, Niben101Scf00167g04017.1, Niben101Scf04529g00011.1, Niben101Scf02074g01006.1, Niben101S…
GO:0034220	ion transmembrane transport	P	21 out of 183 genes, 11%	408 out of 57140 genes, 1%	3.39448e-19	6.38163e-17	Niben101Scf02847g00014.1, Niben101Scf31228g00005.1, Niben101Scf00167g04011.1, Niben101Scf01210g00056.1, Niben101Scf02074g01006.1, Niben101Scf00167g04017.1, Niben101Scf04529g00011.1, Niben101Scf00291g02025.1, Niben101Scf00398g00005.1, Niben101Scf02010g04012.1, Niben101Scf01210g00005.1, Niben101Scf02929g04040.1, Niben101Scf00438g02022.1, Niben101Scf09846g02018.1, Niben101Scf08672g04012.1, Niben101S…
GO:0009127	purine nucleoside monophosphate biosynthetic process	P	16 out of 183 genes, 9%	168 out of 57140 genes, 0%	3.78476e-19	7.11536e-17	Niben101Scf01816g00009.1, Niben101Scf02160g06070.1, Niben101Scf00438g02022.1, Niben101Scf02010g04012.1, Niben101Scf01210g00005.1, Niben101Scf02929g04040.1, Niben101Scf16915g02001.1, Niben101Scf08672g04012.1, Niben101Scf04529g00005.1, Niben101Scf00167g04017.1, Niben101Scf04529g00011.1, Niben101Scf02074g01006.1, Niben101Scf00398g00005.1, Niben101Scf02847g00014.1, Niben101Scf31228g00005.1, Niben101S…
GO:0009168	purine ribonucleoside monophosphate biosynthetic process	P	16 out of 183 genes, 9%	168 out of 57140 genes, 0%	3.78476e-19	7.11536e-17	Niben101Scf02847g00014.1, Niben101Scf31228g00005.1, Niben101Scf00167g04011.1, Niben101Scf02074g01006.1, Niben101Scf00167g04017.1, Niben101Scf04529g00011.1, Niben101Scf00398g00005.1, Niben101Scf02010g04012.1, Niben101Scf01210g00005.1, Niben101Scf02929g04040.1, Niben101Scf00438g02022.1, Niben101Scf08672g04012.1, Niben101Scf04529g00005.1, Niben101Scf16915g02001.1, Niben101Scf02160g06070.1, Niben101S…
GO:0009119	ribonucleoside metabolic process	P	21 out of 183 genes, 11%	412 out of 57140 genes, 1%	4.14255e-19	7.78799e-17	Niben101Scf16915g02001.1, Niben101Scf08803g00015.1, Niben101Scf04529g00005.1, Niben101Scf08672g04012.1, Niben101Scf00438g02022.1, Niben101Scf02929g04040.1, Niben101Scf01210g00005.1, Niben101Scf02010g04012.1, Niben101Scf00264g00002.1, Niben101Scf01816g00009.1, Niben101Scf02160g06070.1, Niben101Scf01494g02024.1, Niben101Scf00167g04011.1, Niben101Scf31228g00005.1, Niben101Scf02847g00014.1, Niben101S…
GO:0009116	nucleoside metabolic process	P	21 out of 183 genes, 11%	433 out of 57140 genes, 1%	1.14008e-18	2.14336e-16	Niben101Scf01494g02024.1, Niben101Scf00167g04011.1, Niben101Scf31228g00005.1, Niben101Scf02847g00014.1, Niben101Scf00398g00005.1, Niben101Scf37465g00001.1, Niben101Scf05124g01020.1, Niben101Scf04529g00011.1, Niben101Scf00167g04017.1, Niben101Scf02074g01006.1, Niben101Scf16915g02001.1, Niben101Scf08803g00015.1, Niben101Scf04529g00005.1, Niben101Scf08672g04012.1, Niben101Scf00438g02022.1, Niben101S…
GO:1901657	glycosyl compound metabolic process	P	21 out of 183 genes, 11%	433 out of 57140 genes, 1%	1.14008e-18	2.14336e-16	Niben101Scf02847g00014.1, Niben101Scf00167g04011.1, Niben101Scf31228g00005.1, Niben101Scf01494g02024.1, Niben101Scf02074g01006.1, Niben101Scf04529g00011.1, Niben101Scf00167g04017.1, Niben101Scf05124g01020.1, Niben101Scf00398g00005.1, Niben101Scf37465g00001.1, Niben101Scf02929g04040.1, Niben101Scf01210g00005.1, Niben101Scf02010g04012.1, Niben101Scf00438g02022.1, Niben101Scf04529g00005.1, Niben101S…
GO:0006812	cation transport	P	25 out of 183 genes, 14%	716 out of 57140 genes, 1%	1.22822e-18	2.30905e-16	Niben101Scf02847g00014.1, Niben101Scf00167g04011.1, Niben101Scf31228g00005.1, Niben101Scf01210g00056.1, Niben101Scf02074g01006.1, Niben101Scf04529g00011.1, Niben101Scf00167g04017.1, Niben101Scf00291g02025.1, Niben101Scf00398g00005.1, Niben101Scf12320g00002.1, Niben101Scf02929g04040.1, Niben101Scf02010g04012.1, Niben101Scf01210g00005.1, Niben101Scf00438g02022.1, Niben101Scf04529g00005.1, Niben101S…
GO:0019693	ribose phosphate metabolic process	P	21 out of 183 genes, 11%	437 out of 57140 genes, 1%	1.37423e-18	2.58356e-16	Niben101Scf04529g00011.1, Niben101Scf00167g04017.1, Niben101Scf02074g01006.1, Niben101Scf37465g00001.1, Niben101Scf00398g00005.1, Niben101Scf05124g01020.1, Niben101Scf02847g00014.1, Niben101Scf01494g02024.1, Niben101Scf00167g04011.1, Niben101Scf31228g00005.1, Niben101Scf00264g00002.1, Niben101Scf01816g00009.1, Niben101Scf02160g06070.1, Niben101Scf00438g02022.1, Niben101Scf02929g04040.1, Niben101S…
GO:0072521	purine-containing compound metabolic process	P	21 out of 183 genes, 11%	437 out of 57140 genes, 1%	1.37423e-18	2.58356e-16	Niben101Scf08672g04012.1, Niben101Scf04529g00005.1, Niben101Scf08803g00015.1, Niben101Scf16915g02001.1, Niben101Scf02010g04012.1, Niben101Scf01210g00005.1, Niben101Scf02929g04040.1, Niben101Scf00438g02022.1, Niben101Scf02160g06070.1, Niben101Scf01816g00009.1, Niben101Scf00264g00002.1, Niben101Scf31228g00005.1, Niben101Scf00167g04011.1, Niben101Scf01494g02024.1, Niben101Scf02847g00014.1, Niben101S…
GO:0009156	ribonucleoside monophosphate biosynthetic process	P	16 out of 183 genes, 9%	188 out of 57140 genes, 0%	2.3481e-18	4.41442e-16	Niben101Scf00167g04011.1, Niben101Scf31228g00005.1, Niben101Scf02847g00014.1, Niben101Scf00398g00005.1, Niben101Scf02074g01006.1, Niben101Scf04529g00011.1, Niben101Scf00167g04017.1, Niben101Scf04529g00005.1, Niben101Scf08672g04012.1, Niben101Scf16915g02001.1, Niben101Scf02929g04040.1, Niben101Scf01210g00005.1, Niben101Scf02010g04012.1, Niben101Scf00438g02022.1, Niben101Scf02160g06070.1, Niben101S…
GO:0009152	purine ribonucleotide biosynthetic process	P	16 out of 183 genes, 9%	189 out of 57140 genes, 0%	2.5582e-18	4.80941e-16	Niben101Scf16915g02001.1, Niben101Scf04529g00005.1, Niben101Scf08672g04012.1, Niben101Scf00438g02022.1, Niben101Scf02929g04040.1, Niben101Scf01210g00005.1, Niben101Scf02010g04012.1, Niben101Scf01816g00009.1, Niben101Scf02160g06070.1, Niben101Scf00167g04011.1, Niben101Scf31228g00005.1, Niben101Scf02847g00014.1, Niben101Scf00398g00005.1, Niben101Scf04529g00011.1, Niben101Scf00167g04017.1, Niben101S…
GO:0009124	nucleoside monophosphate biosynthetic process	P	16 out of 183 genes, 9%	191 out of 57140 genes, 0%	3.03206e-18	5.70027e-16	Niben101Scf00398g00005.1, Niben101Scf04529g00011.1, Niben101Scf00167g04017.1, Niben101Scf02074g01006.1, Niben101Scf00167g04011.1, Niben101Scf31228g00005.1, Niben101Scf02847g00014.1, Niben101Scf01816g00009.1, Niben101Scf02160g06070.1, Niben101Scf16915g02001.1, Niben101Scf04529g00005.1, Niben101Scf08672g04012.1, Niben101Scf00438g02022.1, Niben101Scf02929g04040.1, Niben101Scf02010g04012.1, Niben101S…
GO:0042451	purine nucleoside biosynthetic process	P	16 out of 183 genes, 9%	192 out of 57140 genes, 0%	3.29859e-18	6.20135e-16	Niben101Scf00398g00005.1, Niben101Scf02074g01006.1, Niben101Scf00167g04017.1, Niben101Scf04529g00011.1, Niben101Scf31228g00005.1, Niben101Scf00167g04011.1, Niben101Scf02847g00014.1, Niben101Scf02160g06070.1, Niben101Scf01816g00009.1, Niben101Scf08672g04012.1, Niben101Scf04529g00005.1, Niben101Scf16915g02001.1, Niben101Scf02010g04012.1, Niben101Scf01210g00005.1, Niben101Scf02929g04040.1, Niben101S…
GO:0046129	purine ribonucleoside biosynthetic process	P	16 out of 183 genes, 9%	192 out of 57140 genes, 0%	3.29859e-18	6.20135e-16	Niben101Scf02160g06070.1, Niben101Scf01816g00009.1, Niben101Scf04529g00005.1, Niben101Scf08672g04012.1, Niben101Scf16915g02001.1, Niben101Scf02929g04040.1, Niben101Scf02010g04012.1, Niben101Scf01210g00005.1, Niben101Scf00438g02022.1, Niben101Scf00398g00005.1, Niben101Scf02074g01006.1, Niben101Scf04529g00011.1, Niben101Scf00167g04017.1, Niben101Scf00167g04011.1, Niben101Scf31228g00005.1, Niben101S…
GO:0006164	purine nucleotide biosynthetic process	P	16 out of 183 genes, 9%	202 out of 57140 genes, 0%	7.47028e-18	1.40441e-15	Niben101Scf00167g04011.1, Niben101Scf31228g00005.1, Niben101Scf02847g00014.1, Niben101Scf00398g00005.1, Niben101Scf04529g00011.1, Niben101Scf00167g04017.1, Niben101Scf02074g01006.1, Niben101Scf16915g02001.1, Niben101Scf04529g00005.1, Niben101Scf08672g04012.1, Niben101Scf00438g02022.1, Niben101Scf02929g04040.1, Niben101Scf01210g00005.1, Niben101Scf02010g04012.1, Niben101Scf01816g00009.1, Niben101S…
GO:0009260	ribonucleotide biosynthetic process	P	16 out of 183 genes, 9%	204 out of 57140 genes, 0%	8.7512e-18	1.64523e-15	Niben101Scf00398g00005.1, Niben101Scf02074g01006.1, Niben101Scf04529g00011.1, Niben101Scf00167g04017.1, Niben101Scf00167g04011.1, Niben101Scf31228g00005.1, Niben101Scf02847g00014.1, Niben101Scf02160g06070.1, Niben101Scf01816g00009.1, Niben101Scf04529g00005.1, Niben101Scf08672g04012.1, Niben101Scf16915g02001.1, Niben101Scf02929g04040.1, Niben101Scf02010g04012.1, Niben101Scf01210g00005.1, Niben101S…
GO:0046390	ribose phosphate biosynthetic process	P	16 out of 183 genes, 9%	204 out of 57140 genes, 0%	8.7512e-18	1.64523e-15	Niben101Scf02847g00014.1, Niben101Scf31228g00005.1, Niben101Scf00167g04011.1, Niben101Scf00167g04017.1, Niben101Scf04529g00011.1, Niben101Scf02074g01006.1, Niben101Scf00398g00005.1, Niben101Scf00438g02022.1, Niben101Scf01210g00005.1, Niben101Scf02010g04012.1, Niben101Scf02929g04040.1, Niben101Scf16915g02001.1, Niben101Scf08672g04012.1, Niben101Scf04529g00005.1, Niben101Scf01816g00009.1, Niben101S…
GO:0009163	nucleoside biosynthetic process	P	16 out of 183 genes, 9%	211 out of 57140 genes, 0%	1.50328e-17	2.82617e-15	Niben101Scf02010g04012.1, Niben101Scf01210g00005.1, Niben101Scf02929g04040.1, Niben101Scf00438g02022.1, Niben101Scf08672g04012.1, Niben101Scf04529g00005.1, Niben101Scf16915g02001.1, Niben101Scf02160g06070.1, Niben101Scf01816g00009.1, Niben101Scf02847g00014.1, Niben101Scf31228g00005.1, Niben101Scf00167g04011.1, Niben101Scf02074g01006.1, Niben101Scf00167g04017.1, Niben101Scf04529g00011.1, Niben101S…
GO:0042455	ribonucleoside biosynthetic process	P	16 out of 183 genes, 9%	211 out of 57140 genes, 0%	1.50328e-17	2.82617e-15	Niben101Scf31228g00005.1, Niben101Scf00167g04011.1, Niben101Scf02847g00014.1, Niben101Scf00398g00005.1, Niben101Scf02074g01006.1, Niben101Scf00167g04017.1, Niben101Scf04529g00011.1, Niben101Scf08672g04012.1, Niben101Scf04529g00005.1, Niben101Scf16915g02001.1, Niben101Scf01210g00005.1, Niben101Scf02010g04012.1, Niben101Scf02929g04040.1, Niben101Scf00438g02022.1, Niben101Scf02160g06070.1, Niben101S…
GO:1901659	glycosyl compound biosynthetic process	P	16 out of 183 genes, 9%	211 out of 57140 genes, 0%	1.50328e-17	2.82617e-15	Niben101Scf02929g04040.1, Niben101Scf01210g00005.1, Niben101Scf02010g04012.1, Niben101Scf00438g02022.1, Niben101Scf04529g00005.1, Niben101Scf08672g04012.1, Niben101Scf16915g02001.1, Niben101Scf02160g06070.1, Niben101Scf01816g00009.1, Niben101Scf02847g00014.1, Niben101Scf00167g04011.1, Niben101Scf31228g00005.1, Niben101Scf02074g01006.1, Niben101Scf04529g00011.1, Niben101Scf00167g04017.1, Niben101S…
GO:0044710	single-organism metabolic process	P	56 out of 183 genes, 31%	5095 out of 57140 genes, 9%	7.00887e-17	1.31767e-14	Niben101Scf01628g00040.1, Niben101Scf07823g00015.1, Niben101Scf02847g00014.1, Niben101Scf01494g02024.1, Niben101Scf01002g11012.1, Niben101Scf31228g00005.1, Niben101Scf01037g09012.1, Niben101Scf07635g00006.1, Niben101Scf07132g00001.1, Niben101Scf00167g04011.1, Niben101Scf04529g00011.1, Niben101Scf02408g04002.1, Niben101Scf00398g00005.1, Niben101Scf37465g00001.1, Niben101Scf16292g00004.1, Niben101S…
GO:0072522	purine-containing compound biosynthetic process	P	16 out of 183 genes, 9%	233 out of 57140 genes, 0%	7.31684e-17	1.37557e-14	Niben101Scf31228g00005.1, Niben101Scf00167g04011.1, Niben101Scf02847g00014.1, Niben101Scf00398g00005.1, Niben101Scf00167g04017.1, Niben101Scf04529g00011.1, Niben101Scf02074g01006.1, Niben101Scf16915g02001.1, Niben101Scf08672g04012.1, Niben101Scf04529g00005.1, Niben101Scf00438g02022.1, Niben101Scf01210g00005.1, Niben101Scf02010g04012.1, Niben101Scf02929g04040.1, Niben101Scf01816g00009.1, Niben101S…
GO:0009117	nucleotide metabolic process	P	21 out of 183 genes, 11%	537 out of 57140 genes, 1%	8.6913e-17	1.63397e-14	Niben101Scf02160g06070.1, Niben101Scf01816g00009.1, Niben101Scf00264g00002.1, Niben101Scf08672g04012.1, Niben101Scf04529g00005.1, Niben101Scf08803g00015.1, Niben101Scf16915g02001.1, Niben101Scf01210g00005.1, Niben101Scf02010g04012.1, Niben101Scf02929g04040.1, Niben101Scf00438g02022.1, Niben101Scf05124g01020.1, Niben101Scf37465g00001.1, Niben101Scf00398g00005.1, Niben101Scf02074g01006.1, Niben101S…
GO:0006753	nucleoside phosphate metabolic process	P	21 out of 183 genes, 11%	541 out of 57140 genes, 1%	1.00767e-16	1.89443e-14	Niben101Scf00264g00002.1, Niben101Scf01816g00009.1, Niben101Scf02160g06070.1, Niben101Scf16915g02001.1, Niben101Scf08803g00015.1, Niben101Scf04529g00005.1, Niben101Scf08672g04012.1, Niben101Scf00438g02022.1, Niben101Scf02929g04040.1, Niben101Scf02010g04012.1, Niben101Scf01210g00005.1, Niben101Scf37465g00001.1, Niben101Scf00398g00005.1, Niben101Scf05124g01020.1, Niben101Scf04529g00011.1, Niben101S…
GO:0006811	ion transport	P	25 out of 183 genes, 14%	924 out of 57140 genes, 2%	4.53979e-16	8.5348e-14	Niben101Scf02074g01006.1, Niben101Scf00167g04017.1, Niben101Scf04529g00011.1, Niben101Scf00291g02025.1, Niben101Scf12320g00002.1, Niben101Scf00398g00005.1, Niben101Scf02847g00014.1, Niben101Scf31228g00005.1, Niben101Scf00167g04011.1, Niben101Scf01210g00056.1, Niben101Scf02160g06070.1, Niben101Scf01512g00006.1, Niben101Scf01816g00009.1, Niben101Scf01510g00010.1, Niben101Scf05201g02004.1, Niben101S…
GO:0055086	nucleobase-containing small molecule metabolic process	P	21 out of 183 genes, 11%	604 out of 57140 genes, 1%	8.94039e-16	1.68079e-13	Niben101Scf02847g00014.1, Niben101Scf31228g00005.1, Niben101Scf00167g04011.1, Niben101Scf01494g02024.1, Niben101Scf02074g01006.1, Niben101Scf00167g04017.1, Niben101Scf04529g00011.1, Niben101Scf05124g01020.1, Niben101Scf00398g00005.1, Niben101Scf37465g00001.1, Niben101Scf02010g04012.1, Niben101Scf01210g00005.1, Niben101Scf02929g04040.1, Niben101Scf00438g02022.1, Niben101Scf08672g04012.1, Niben101S…
GO:0006091	generation of precursor metabolites and energy	P	19 out of 183 genes, 10%	466 out of 57140 genes, 1%	1.27982e-15	2.40606e-13	Niben101Scf02104g00001.1, Niben101Scf19423g00008.1, Niben101Scf00526g01006.1, Niben101Scf11896g00001.1, Niben101Scf02160g00017.1, Niben101Scf08803g00015.1, Niben101Scf02160g06070.1, Niben101Scf00264g00002.1, Niben101Scf02399g05006.1, Niben101Scf03278g04007.1, Niben101Scf00702g00011.1, Niben101Scf06704g00002.1, Niben101Scf01628g00040.1, Niben101Scf07132g00001.1, Niben101Scf07635g00006.1, Niben101S…
GO:0009165	nucleotide biosynthetic process	P	16 out of 183 genes, 9%	281 out of 57140 genes, 0%	1.4068e-15	2.64479e-13	Niben101Scf00398g00005.1, Niben101Scf00167g04017.1, Niben101Scf04529g00011.1, Niben101Scf02074g01006.1, Niben101Scf31228g00005.1, Niben101Scf00167g04011.1, Niben101Scf02847g00014.1, Niben101Scf01816g00009.1, Niben101Scf02160g06070.1, Niben101Scf16915g02001.1, Niben101Scf08672g04012.1, Niben101Scf04529g00005.1, Niben101Scf00438g02022.1, Niben101Scf01210g00005.1, Niben101Scf02010g04012.1, Niben101S…
GO:1901293	nucleoside phosphate biosynthetic process	P	16 out of 183 genes, 9%	281 out of 57140 genes, 0%	1.4068e-15	2.64479e-13	Niben101Scf02847g00014.1, Niben101Scf00167g04011.1, Niben101Scf31228g00005.1, Niben101Scf02074g01006.1, Niben101Scf04529g00011.1, Niben101Scf00167g04017.1, Niben101Scf00398g00005.1, Niben101Scf02929g04040.1, Niben101Scf02010g04012.1, Niben101Scf01210g00005.1, Niben101Scf00438g02022.1, Niben101Scf04529g00005.1, Niben101Scf08672g04012.1, Niben101Scf16915g02001.1, Niben101Scf02160g06070.1, Niben101S…
GO:1901135	carbohydrate derivative metabolic process	P	22 out of 183 genes, 12%	733 out of 57140 genes, 1%	3.61595e-15	6.79799e-13	Niben101Scf00398g00005.1, Niben101Scf37465g00001.1, Niben101Scf05124g01020.1, Niben101Scf04529g00011.1, Niben101Scf00167g04017.1, Niben101Scf02074g01006.1, Niben101Scf01494g02024.1, Niben101Scf00167g04011.1, Niben101Scf31228g00005.1, Niben101Scf01002g11012.1, Niben101Scf02847g00014.1, Niben101Scf00264g00002.1, Niben101Scf01816g00009.1, Niben101Scf02160g06070.1, Niben101Scf16915g02001.1, Niben101S…
GO:0044699	single-organism process	P	69 out of 183 genes, 38%	8272 out of 57140 genes, 14%	7.44555e-15	1.39976e-12	Niben101Scf19423g00008.1, Niben101Scf08803g00015.1, Niben101Scf08672g04012.1, Niben101Scf01816g00009.1, Niben101Scf02160g06070.1, Niben101Scf00466g01018.1, Niben101Scf03563g00036.1, Niben101Scf02847g00014.1, Niben101Scf01494g02024.1, Niben101Scf31228g00005.1, Niben101Scf01002g11012.1, Niben101Scf01037g09012.1, Niben101Scf07132g00001.1, Niben101Scf00167g04011.1, Niben101Scf04529g00011.1, Niben101S…
GO:0034654	nucleobase-containing compound biosynthetic process	P	21 out of 183 genes, 11%	690 out of 57140 genes, 1%	1.20979e-14	2.2744e-12	Niben101Scf04529g00005.1, Niben101Scf08672g04012.1, Niben101Scf16915g02001.1, Niben101Scf02929g04040.1, Niben101Scf02010g04012.1, Niben101Scf01210g00005.1, Niben101Scf00438g02022.1, Niben101Scf02160g06070.1, Niben101Scf01816g00009.1, Niben101Scf00167g04011.1, Niben101Scf31228g00005.1, Niben101Scf00662g01003.1, Niben101Scf02847g00014.1, Niben101Scf00568g04008.1, Niben101Scf00398g00005.1, Niben101S…
GO:0090407	organophosphate biosynthetic process	P	17 out of 183 genes, 9%	386 out of 57140 genes, 1%	1.22014e-14	2.29387e-12	Niben101Scf00438g02022.1, Niben101Scf02010g04012.1, Niben101Scf01210g00005.1, Niben101Scf02929g04040.1, Niben101Scf16915g02001.1, Niben101Scf08672g04012.1, Niben101Scf04529g00005.1, Niben101Scf01816g00009.1, Niben101Scf02160g06070.1, Niben101Scf02847g00014.1, Niben101Scf09409g02014.1, Niben101Scf31228g00005.1, Niben101Scf00167g04011.1, Niben101Scf00167g04017.1, Niben101Scf04529g00011.1, Niben101S…
GO:0019637	organophosphate metabolic process	P	22 out of 183 genes, 12%	788 out of 57140 genes, 1%	1.56396e-14	2.94024e-12	Niben101Scf04529g00011.1, Niben101Scf00167g04017.1, Niben101Scf02074g01006.1, Niben101Scf00398g00005.1, Niben101Scf37465g00001.1, Niben101Scf05124g01020.1, Niben101Scf02847g00014.1, Niben101Scf09409g02014.1, Niben101Scf01494g02024.1, Niben101Scf00167g04011.1, Niben101Scf31228g00005.1, Niben101Scf00264g00002.1, Niben101Scf01816g00009.1, Niben101Scf02160g06070.1, Niben101Scf00438g02022.1, Niben101S…
GO:1901137	carbohydrate derivative biosynthetic process	P	17 out of 183 genes, 9%	400 out of 57140 genes, 1%	2.17871e-14	4.09597e-12	Niben101Scf00167g04011.1, Niben101Scf31228g00005.1, Niben101Scf01002g11012.1, Niben101Scf02847g00014.1, Niben101Scf00398g00005.1, Niben101Scf02074g01006.1, Niben101Scf04529g00011.1, Niben101Scf00167g04017.1, Niben101Scf04529g00005.1, Niben101Scf08672g04012.1, Niben101Scf16915g02001.1, Niben101Scf02929g04040.1, Niben101Scf01210g00005.1, Niben101Scf02010g04012.1, Niben101Scf00438g02022.1, Niben101S…
GO:0044763	single-organism cellular process	P	53 out of 183 genes, 29%	5270 out of 57140 genes, 9%	2.39169e-14	4.49637e-12	Niben101Scf31228g00005.1, Niben101Scf01002g11012.1, Niben101Scf07635g00006.1, Niben101Scf07132g00001.1, Niben101Scf00167g04011.1, Niben101Scf01037g09012.1, Niben101Scf01494g02024.1, Niben101Scf02847g00014.1, Niben101Scf02880g00013.1, Niben101Scf01628g00040.1, Niben101Scf05124g01020.1, Niben101Scf00291g02025.1, Niben101Ctg03910g00004.1, Niben101Scf37465g00001.1, Niben101Scf00398g00005.1, Niben101S…
GO:0019438	aromatic compound biosynthetic process	P	22 out of 183 genes, 12%	858 out of 57140 genes, 2%	8.61246e-14	1.61914e-11	Niben101Scf31228g00005.1, Niben101Scf00167g04011.1, Niben101Scf02847g00014.1, Niben101Scf00662g01003.1, Niben101Scf19295g00010.1, Niben101Scf00398g00005.1, Niben101Scf00568g04008.1, Niben101Scf02074g01006.1, Niben101Scf00167g04017.1, Niben101Scf14012g00006.1, Niben101Scf04529g00011.1, Niben101Scf05848g04014.1, Niben101Scf08672g04012.1, Niben101Scf04529g00005.1, Niben101Scf03496g00022.1, Niben101S…
GO:0044238	primary metabolic process	P	71 out of 183 genes, 39%	9168 out of 57140 genes, 16%	1.07906e-13	2.02863e-11	Niben101Scf01816g00009.1, Niben101Scf11084g00005.1, Niben101Scf03070g08002.1, Niben101Scf02160g06070.1, Niben101Scf01237g04004.1, Niben101Scf03563g00036.1, Niben101Scf05618g04003.1, Niben101Scf08803g00015.1, Niben101Scf04871g16002.1, Niben101Scf08672g04012.1, Niben101Scf02165g02002.1, Niben101Scf04114g00031.1, Niben101Scf14012g00006.1, Niben101Scf04529g00011.1, Niben101Scf05848g04014.1, Niben101S…
GO:0006725	cellular aromatic compound metabolic process	P	33 out of 183 genes, 18%	2313 out of 57140 genes, 4%	5.76144e-13	1.08315e-10	Niben101Scf07611g00010.1, Niben101Scf00167g04017.1, Niben101Scf02074g01006.1, Niben101Scf19295g00010.1, Niben101Scf08309g01008.1, Niben101Scf02010g04012.1, Niben101Scf02929g04040.1, Niben101Scf16915g02001.1, Niben101Scf04529g00005.1, Niben101Scf00264g00002.1, Niben101Scf00634g00006.1, Niben101Scf02847g00014.1, Niben101Scf00662g01003.1, Niben101Scf01494g02024.1, Niben101Scf31228g00005.1, Niben101S…
GO:1901362	organic cyclic compound biosynthetic process	P	22 out of 183 genes, 12%	947 out of 57140 genes, 2%	6.07988e-13	1.14302e-10	Niben101Scf00568g04008.1, Niben101Scf00398g00005.1, Niben101Scf19295g00010.1, Niben101Scf02074g01006.1, Niben101Scf05848g04014.1, Niben101Scf04529g00011.1, Niben101Scf00167g04017.1, Niben101Scf14012g00006.1, Niben101Scf00167g04011.1, Niben101Scf31228g00005.1, Niben101Scf00662g01003.1, Niben101Scf02847g00014.1, Niben101Scf02160g06070.1, Niben101Scf01816g00009.1, Niben101Scf04529g00005.1, Niben101S…
GO:0006139	nucleobase-containing compound metabolic process	P	31 out of 183 genes, 17%	2060 out of 57140 genes, 4%	8.16641e-13	1.53529e-10	Niben101Scf01494g02024.1, Niben101Scf01037g09012.1, Niben101Scf00167g04011.1, Niben101Scf07611g00010.1, Niben101Scf31228g00005.1, Niben101Scf00662g01003.1, Niben101Scf02847g00014.1, Niben101Scf00568g04008.1, Niben101Scf37465g00001.1, Niben101Scf00398g00005.1, Niben101Scf19295g00010.1, Niben101Scf05124g01020.1, Niben101Scf05848g04014.1, Niben101Scf04529g00011.1, Niben101Scf00167g04017.1, Niben101S…
GO:0055114	oxidation-reduction process	P	34 out of 183 genes, 19%	2490 out of 57140 genes, 4%	8.24614e-13	1.55027e-10	Niben101Scf02408g04002.1, Niben101Scf37465g00001.1, Niben101Scf16292g00004.1, Niben101Scf05124g01020.1, Niben101Scf01628g00040.1, Niben101Scf07823g00015.1, Niben101Scf01494g02024.1, Niben101Scf07132g00001.1, Niben101Scf07635g00006.1, Niben101Scf02160g06070.1, Niben101Scf04905g04004.1, Niben101Scf00702g00011.1, Niben101Scf19423g00008.1, Niben101Scf08803g00015.1, Niben101Scf02160g00017.1, Niben101S…
GO:0071704	organic substance metabolic process	P	71 out of 183 genes, 39%	9619 out of 57140 genes, 17%	1.17499e-12	2.20899e-10	Niben101Scf04114g00031.1, Niben101Scf02165g02002.1, Niben101Scf08672g04012.1, Niben101Scf04871g16002.1, Niben101Scf08803g00015.1, Niben101Scf05618g04003.1, Niben101Scf03563g00036.1, Niben101Scf01237g04004.1, Niben101Scf02160g06070.1, Niben101Scf03070g08002.1, Niben101Scf11084g00005.1, Niben101Scf01816g00009.1, Niben101Scf01037g09012.1, Niben101Scf00167g04011.1, Niben101Scf31228g00005.1, Niben101S…
GO:1901360	organic cyclic compound metabolic process	P	33 out of 183 genes, 18%	2389 out of 57140 genes, 4%	1.38012e-12	2.59463e-10	Niben101Scf00662g01003.1, Niben101Scf02847g00014.1, Niben101Scf01494g02024.1, Niben101Scf00167g04011.1, Niben101Scf01037g09012.1, Niben101Scf31228g00005.1, Niben101Scf04529g00011.1, Niben101Scf05848g04014.1, Niben101Scf14012g00006.1, Niben101Scf00398g00005.1, Niben101Scf37465g00001.1, Niben101Scf00568g04008.1, Niben101Scf05124g01020.1, Niben101Scf00438g02022.1, Niben101Scf01210g00005.1, Niben101S…
GO:0018130	heterocycle biosynthetic process	P	21 out of 183 genes, 11%	890 out of 57140 genes, 2%	1.57367e-12	2.95851e-10	Niben101Scf00662g01003.1, Niben101Scf02847g00014.1, Niben101Scf00167g04011.1, Niben101Scf31228g00005.1, Niben101Scf02074g01006.1, Niben101Scf04529g00011.1, Niben101Scf05848g04014.1, Niben101Scf14012g00006.1, Niben101Scf00167g04017.1, Niben101Scf00568g04008.1, Niben101Scf00398g00005.1, Niben101Scf19295g00010.1, Niben101Scf02929g04040.1, Niben101Scf02010g04012.1, Niben101Scf01210g00005.1, Niben101S…
GO:0045333	cellular respiration	P	11 out of 183 genes, 6%	151 out of 57140 genes, 0%	2.92115e-12	5.49177e-10	Niben101Scf11896g00001.1, Niben101Scf07635g00006.1, Niben101Scf02160g00017.1, Niben101Scf08803g00015.1, Niben101Scf01494g02024.1, Niben101Scf02160g06059.1, Niben101Scf02160g06070.1, Niben101Scf00264g00002.1, Niben101Scf05124g01020.1, Niben101Scf00702g00011.1, Niben101Scf37465g00001.1
GO:0022904	respiratory electron transport chain	P	9 out of 183 genes, 5%	82 out of 57140 genes, 0%	6.96698e-12	1.30979e-09	Niben101Scf37465g00001.1, Niben101Scf00702g00011.1, Niben101Scf05124g01020.1, Niben101Scf00264g00002.1, Niben101Scf02160g06070.1, Niben101Scf02160g00017.1, Niben101Scf01494g02024.1, Niben101Scf08803g00015.1, Niben101Scf07635g00006.1
GO:0015980	energy derivation by oxidation of organic compounds	P	11 out of 183 genes, 6%	164 out of 57140 genes, 0%	7.20482e-12	1.35451e-09	Niben101Scf02160g00017.1, Niben101Scf08803g00015.1, Niben101Scf01494g02024.1, Niben101Scf02160g06059.1, Niben101Scf07635g00006.1, Niben101Scf11896g00001.1, Niben101Scf00264g00002.1, Niben101Scf02160g06070.1, Niben101Scf00702g00011.1, Niben101Scf37465g00001.1, Niben101Scf05124g01020.1
GO:0055085	transmembrane transport	P	24 out of 183 genes, 13%	1315 out of 57140 genes, 2%	8.07201e-12	1.51754e-09	Niben101Scf01512g00006.1, Niben101Scf01816g00009.1, Niben101Scf02160g06070.1, Niben101Scf04451g00022.1, Niben101Scf01510g00010.1, Niben101Scf00438g02022.1, Niben101Scf02010g04012.1, Niben101Scf01210g00005.1, Niben101Scf02929g04040.1, Niben101Scf16915g02001.1, Niben101Scf08672g04012.1, Niben101Scf09846g02018.1, Niben101Scf04529g00005.1, Niben101Scf03790g00011.1, Niben101Scf00167g04017.1, Niben101S…
GO:0046483	heterocycle metabolic process	P	31 out of 183 genes, 17%	2292 out of 57140 genes, 4%	1.23232e-11	2.31676e-09	Niben101Scf04529g00005.1, Niben101Scf08672g04012.1, Niben101Scf16915g02001.1, Niben101Scf08803g00015.1, Niben101Scf02929g04040.1, Niben101Scf01210g00005.1, Niben101Scf02010g04012.1, Niben101Scf00438g02022.1, Niben101Scf05618g04003.1, Niben101Scf03563g00036.1, Niben101Scf00634g00006.1, Niben101Scf02160g06070.1, Niben101Scf00264g00002.1, Niben101Scf01816g00009.1, Niben101Scf01037g09012.1, Niben101S…
GO:0044260	cellular macromolecule metabolic process	P	49 out of 183 genes, 27%	5618 out of 57140 genes, 10%	5.29072e-11	9.94655e-09	Niben101Scf05683g00015.1, Niben101Scf02597g00003.1, Niben101Scf06770g00018.1, Niben101Scf03278g04007.1, Niben101Scf02309g03022.1, Niben101Scf10732g01014.1, Niben101Scf00634g00006.1, Niben101Scf02525g03015.1, Niben101Scf08618g01002.1, Niben101Scf06444g02003.1, Niben101Scf01768g04009.1, Niben101Scf11347g00004.1, Niben101Scf00987g00004.1, Niben101Scf04144g01003.1, Niben101Scf00167g04017.1, Niben101S…
GO:0044281	small molecule metabolic process	P	25 out of 183 genes, 14%	1610 out of 57140 genes, 3%	8.72965e-11	1.64117e-08	Niben101Scf02847g00014.1, Niben101Scf01494g02024.1, Niben101Scf01037g09012.1, Niben101Scf00167g04011.1, Niben101Scf31228g00005.1, Niben101Scf04529g00011.1, Niben101Scf00167g04017.1, Niben101Scf02074g01006.1, Niben101Scf37465g00001.1, Niben101Scf00398g00005.1, Niben101Scf08309g01008.1, Niben101Scf05124g01020.1, Niben101Scf00438g02022.1, Niben101Scf02929g04040.1, Niben101Scf01210g00005.1, Niben101S…
GO:0044267	cellular protein metabolic process	P	40 out of 183 genes, 22%	4159 out of 57140 genes, 7%	2.96459e-10	5.57343e-08	Niben101Scf03953g02018.1, Niben101Scf07527g00007.1, Niben101Scf11383g00015.1, Niben101Scf08618g01001.1, Niben101Scf09620g05001.1, Niben101Scf00167g04017.1, Niben101Scf08618g01012.1, Niben101Scf23814g00032.1, Niben101Scf00987g00004.1, Niben101Scf01768g04009.1, Niben101Scf11347g00004.1, Niben101Scf06444g02003.1, Niben101Scf02525g03015.1, Niben101Scf08618g01002.1, Niben101Scf10732g01014.1, Niben101S…
GO:0044711	single-organism biosynthetic process	P	20 out of 183 genes, 11%	1192 out of 57140 genes, 2%	2.09126e-09	3.93156e-07	Niben101Scf01816g00009.1, Niben101Scf02160g06070.1, Niben101Scf03496g00022.1, Niben101Scf16915g02001.1, Niben101Scf08672g04012.1, Niben101Scf04144g01003.1, Niben101Scf04529g00005.1, Niben101Scf00438g02022.1, Niben101Scf07678g06001.1, Niben101Scf01210g00005.1, Niben101Scf02010g04012.1, Niben101Scf02929g04040.1, Niben101Scf00398g00005.1, Niben101Scf00167g04017.1, Niben101Scf04529g00011.1, Niben101S…
GO:0044765	single-organism transport	P	26 out of 183 genes, 14%	2067 out of 57140 genes, 4%	3.02225e-09	5.68182e-07	Niben101Scf02847g00014.1, Niben101Scf02880g00013.1, Niben101Scf31228g00005.1, Niben101Scf00167g04011.1, Niben101Scf01210g00056.1, Niben101Scf02074g01006.1, Niben101Scf00167g04017.1, Niben101Scf04529g00011.1, Niben101Scf00291g02025.1, Niben101Scf12320g00002.1, Niben101Scf00398g00005.1, Niben101Scf01210g00005.1, Niben101Scf02010g04012.1, Niben101Scf02929g04040.1, Niben101Scf00438g02022.1, Niben101S…
GO:1902578	single-organism localization	P	26 out of 183 genes, 14%	2093 out of 57140 genes, 4%	3.90509e-09	7.34157e-07	Niben101Scf16915g02001.1, Niben101Scf03790g00011.1, Niben101Scf04529g00005.1, Niben101Scf08672g04012.1, Niben101Scf09846g02018.1, Niben101Scf00438g02022.1, Niben101Scf02929g04040.1, Niben101Scf02010g04012.1, Niben101Scf01210g00005.1, Niben101Scf04451g00022.1, Niben101Scf05201g02004.1, Niben101Scf01510g00010.1, Niben101Scf01816g00009.1, Niben101Scf01512g00006.1, Niben101Scf02160g06070.1, Niben101S…
GO:0043170	macromolecule metabolic process	P	49 out of 183 genes, 27%	6390 out of 57140 genes, 11%	4.19334e-09	7.88348e-07	Niben101Scf05618g04003.1, Niben101Scf01237g04004.1, Niben101Scf03563g00036.1, Niben101Scf16439g00004.1, Niben101Scf11084g00005.1, Niben101Scf03070g08002.1, Niben101Scf06876g01025.1, Niben101Scf02165g02002.1, Niben101Scf09846g02018.1, Niben101Scf04114g00031.1, Niben101Scf13290g00002.1, Niben101Scf04871g16002.1, Niben101Scf17430g00001.1, Niben101Scf07678g06001.1, Niben101Scf01210g00010.1, Niben101S…
GO:0015979	photosynthesis	P	12 out of 183 genes, 7%	387 out of 57140 genes, 1%	5.66865e-09	1.06571e-06	Niben101Scf05124g01020.1, Niben101Scf17987g00001.1, Niben101Scf04529g00012.1, Niben101Scf36713g00003.1, Niben101Scf02399g05006.1, Niben101Scf07132g00001.1, Niben101Scf04328g00044.1, Niben101Scf00568g04071.1, Niben101Scf02104g00001.1, Niben101Scf06704g00002.1, Niben101Scf19423g00008.1, Niben101Scf00526g01006.1
GO:0009772	photosynthetic electron transport in photosystem II	P	6 out of 183 genes, 3%	47 out of 57140 genes, 0%	9.56794e-09	1.79877e-06	Niben101Scf07132g00001.1, Niben101Scf02399g05006.1, Niben101Scf19423g00008.1, Niben101Scf00526g01006.1, Niben101Scf06704g00002.1, Niben101Scf02104g00001.1
GO:0015988	energy coupled proton transmembrane transport, against electrochemical gradient	P	8 out of 183 genes, 4%	132 out of 57140 genes, 0%	1.24572e-08	2.34196e-06	Niben101Scf04451g00022.1, Niben101Scf01510g00010.1, Niben101Scf00291g02025.1, Niben101Scf01816g00009.1, Niben101Scf01210g00056.1, Niben101Scf04529g00005.1, Niben101Scf00167g04011.1, Niben101Scf09846g02018.1
GO:0015991	ATP hydrolysis coupled proton transport	P	8 out of 183 genes, 4%	132 out of 57140 genes, 0%	1.24572e-08	2.34196e-06	Niben101Scf01816g00009.1, Niben101Scf04451g00022.1, Niben101Scf01510g00010.1, Niben101Scf00291g02025.1, Niben101Scf01210g00056.1, Niben101Scf09846g02018.1, Niben101Scf04529g00005.1, Niben101Scf00167g04011.1
GO:0009767	photosynthetic electron transport chain	P	7 out of 183 genes, 4%	90 out of 57140 genes, 0%	1.83873e-08	3.4568e-06	Niben101Scf05124g01020.1, Niben101Scf07132g00001.1, Niben101Scf06704g00002.1, Niben101Scf02104g00001.1, Niben101Scf19423g00008.1, Niben101Scf00526g01006.1, Niben101Scf02399g05006.1
GO:0006119	oxidative phosphorylation	P	6 out of 183 genes, 3%	53 out of 57140 genes, 0%	2.01335e-08	3.78511e-06	Niben101Scf00264g00002.1, Niben101Scf02160g06070.1, Niben101Scf37465g00001.1, Niben101Scf08803g00015.1, Niben101Scf01494g02024.1, Niben101Scf05124g01020.1
GO:0042773	ATP synthesis coupled electron transport	P	6 out of 183 genes, 3%	53 out of 57140 genes, 0%	2.01335e-08	3.78511e-06	Niben101Scf00264g00002.1, Niben101Scf02160g06070.1, Niben101Scf37465g00001.1, Niben101Scf08803g00015.1, Niben101Scf01494g02024.1, Niben101Scf05124g01020.1
GO:0019538	protein metabolic process	P	40 out of 183 genes, 22%	4891 out of 57140 genes, 9%	2.93061e-08	5.50956e-06	Niben101Scf03953g02018.1, Niben101Scf07527g00007.1, Niben101Scf11383g00015.1, Niben101Scf09620g05001.1, Niben101Scf00167g04017.1, Niben101Scf08618g01012.1, Niben101Scf23814g00032.1, Niben101Scf08618g01001.1, Niben101Scf01768g04009.1, Niben101Scf11347g00004.1, Niben101Scf06444g02003.1, Niben101Scf00987g00004.1, Niben101Scf10732g01014.1, Niben101Scf02597g00003.1, Niben101Scf05683g00015.1, Niben101S…
GO:0019684	photosynthesis, light reaction	P	7 out of 183 genes, 4%	169 out of 57140 genes, 0%	1.3707e-06	0.000257692	Niben101Scf05124g01020.1, Niben101Scf07132g00001.1, Niben101Scf06704g00002.1, Niben101Scf02104g00001.1, Niben101Scf19423g00008.1, Niben101Scf02399g05006.1, Niben101Scf00526g01006.1
GO:0006810	transport	P	26 out of 183 genes, 14%	3024 out of 57140 genes, 5%	4.59855e-06	0.000864527	Niben101Scf01510g00010.1, Niben101Scf05201g02004.1, Niben101Scf04451g00022.1, Niben101Scf02160g06070.1, Niben101Scf01816g00009.1, Niben101Scf01512g00006.1, Niben101Scf09846g02018.1, Niben101Scf08672g04012.1, Niben101Scf03790g00011.1, Niben101Scf04529g00005.1, Niben101Scf16915g02001.1, Niben101Scf02010g04012.1, Niben101Scf01210g00005.1, Niben101Scf02929g04040.1, Niben101Scf00438g02022.1, Niben101S…
GO:0051234	establishment of localization	P	26 out of 183 genes, 14%	3034 out of 57140 genes, 5%	4.87672e-06	0.000916823	Niben101Scf01210g00056.1, Niben101Scf00167g04011.1, Niben101Scf31228g00005.1, Niben101Scf02880g00013.1, Niben101Scf02847g00014.1, Niben101Scf00398g00005.1, Niben101Scf12320g00002.1, Niben101Scf00291g02025.1, Niben101Scf04529g00011.1, Niben101Scf00167g04017.1, Niben101Scf02074g01006.1, Niben101Scf16915g02001.1, Niben101Scf04529g00005.1, Niben101Scf03790g00011.1, Niben101Scf08672g04012.1, Niben101S…
GO:0051179	localization	P	26 out of 183 genes, 14%	3052 out of 57140 genes, 5%	5.41659e-06	0.00101832	Niben101Scf01210g00056.1, Niben101Scf31228g00005.1, Niben101Scf00167g04011.1, Niben101Scf02880g00013.1, Niben101Scf02847g00014.1, Niben101Scf12320g00002.1, Niben101Scf00398g00005.1, Niben101Scf00291g02025.1, Niben101Scf00167g04017.1, Niben101Scf04529g00011.1, Niben101Scf02074g01006.1, Niben101Scf16915g02001.1, Niben101Scf09846g02018.1, Niben101Scf08672g04012.1, Niben101Scf04529g00005.1, Niben101S…
GO:0006796	phosphate-containing compound metabolic process	P	24 out of 183 genes, 13%	2816 out of 57140 genes, 5%	1.28156e-05	0.00240934	Niben101Scf08803g00015.1, Niben101Scf16915g02001.1, Niben101Scf00987g00004.1, Niben101Scf08672g04012.1, Niben101Scf04529g00005.1, Niben101Scf00438g02022.1, Niben101Scf01210g00005.1, Niben101Scf02010g04012.1, Niben101Scf02929g04040.1, Niben101Scf02525g03015.1, Niben101Scf01816g00009.1, Niben101Scf00264g00002.1, Niben101Scf02160g06070.1, Niben101Scf01494g02024.1, Niben101Scf09409g02014.1, Niben101S…
GO:0006793	phosphorus metabolic process	P	24 out of 183 genes, 13%	2825 out of 57140 genes, 5%	1.35007e-05	0.00253813	Niben101Scf02847g00014.1, Niben101Scf31228g00005.1, Niben101Scf00167g04011.1, Niben101Scf01494g02024.1, Niben101Scf09409g02014.1, Niben101Scf02074g01006.1, Niben101Scf00167g04017.1, Niben101Scf04529g00011.1, Niben101Scf05124g01020.1, Niben101Scf00398g00005.1, Niben101Scf37465g00001.1, Niben101Scf02010g04012.1, Niben101Scf01210g00005.1, Niben101Scf02929g04040.1, Niben101Scf00438g02022.1, Niben101S…
GO:0006435	threonyl-tRNA aminoacylation	P	2 out of 183 genes, 1%	5 out of 57140 genes, 0%	0.000101367	0.019057	Niben101Scf01037g09012.1, Niben101Scf03563g00036.1
GO:0006414	translational elongation	P	4 out of 183 genes, 2%	84 out of 57140 genes, 0%	0.000160817	0.0302336	Niben101Scf08618g01012.1, Niben101Scf04639g06007.1, Niben101Scf08618g01002.1, Niben101Scf08618g01001.1
GO:0032991	macromolecular complex	C	59 out of 183 genes, 32%	2874 out of 57140 genes, 5%	1.69788e-31	1.08664e-29	Niben101Scf10732g01014.1, Niben101Scf05683g00015.1, Niben101Scf02597g00003.1, Niben101Scf02309g03022.1, Niben101Scf03278g04007.1, Niben101Scf06770g00018.1, Niben101Scf01510g00010.1, Niben101Scf04529g00012.1, Niben101Scf04451g00022.1, Niben101Scf11347g00004.1, Niben101Scf02010g04012.1, Niben101Scf01768g04009.1, Niben101Scf02929g04040.1, Niben101Scf06444g02003.1, Niben101Scf04529g00005.1, Niben101S…
GO:0005737	cytoplasm	C	50 out of 183 genes, 27%	2464 out of 57140 genes, 4%	3.23044e-26	2.06748e-24	Niben101Scf04114g00031.1, Niben101Scf08672g04012.1, Niben101Scf02165g02002.1, Niben101Scf06876g01025.1, Niben101Scf04871g16002.1, Niben101Scf13290g00002.1, Niben101Scf01210g00005.1, Niben101Scf00438g02022.1, Niben101Scf03563g00036.1, Niben101Scf01237g04004.1, Niben101Scf02160g06070.1, Niben101Scf03070g08002.1, Niben101Scf16439g00004.1, Niben101Scf11084g00005.1, Niben101Scf01037g09012.1, Niben101S…
GO:0016469	proton-transporting two-sector ATPase complex	C	21 out of 183 genes, 11%	234 out of 57140 genes, 0%	3.10233e-24	1.98549e-22	Niben101Scf01510g00010.1, Niben101Scf04451g00022.1, Niben101Scf02160g06070.1, Niben101Scf01816g00009.1, Niben101Scf04529g00005.1, Niben101Scf09846g02018.1, Niben101Scf08672g04012.1, Niben101Scf16915g02001.1, Niben101Scf02929g04040.1, Niben101Scf02010g04012.1, Niben101Scf01210g00005.1, Niben101Scf00438g02022.1, Niben101Scf00291g02025.1, Niben101Scf00398g00005.1, Niben101Scf02074g01006.1, Niben101S…
GO:0098796	membrane protein complex	C	29 out of 183 genes, 16%	717 out of 57140 genes, 1%	2.99038e-23	1.91384e-21	Niben101Scf01816g00009.1, Niben101Scf02160g06070.1, Niben101Scf17987g00001.1, Niben101Scf04529g00012.1, Niben101Scf04451g00022.1, Niben101Scf01510g00010.1, Niben101Scf00438g02022.1, Niben101Scf07678g06001.1, Niben101Scf02010g04012.1, Niben101Scf01210g00005.1, Niben101Scf02929g04040.1, Niben101Scf00568g04071.1, Niben101Scf16915g02001.1, Niben101Scf09846g02018.1, Niben101Scf08672g04012.1, Niben101S…
GO:0044444	cytoplasmic part	C	43 out of 183 genes, 23%	2029 out of 57140 genes, 4%	3.52761e-23	2.25767e-21	Niben101Scf10732g01014.1, Niben101Scf02597g00003.1, Niben101Scf05683g00015.1, Niben101Scf03278g04007.1, Niben101Scf02309g03022.1, Niben101Scf06770g00018.1, Niben101Scf01510g00010.1, Niben101Scf11347g00004.1, Niben101Scf01768g04009.1, Niben101Scf02010g04012.1, Niben101Scf02929g04040.1, Niben101Scf06444g02003.1, Niben101Scf16915g02001.1, Niben101Scf09620g05001.1, Niben101Scf02074g01006.1, Niben101S…
GO:0044424	intracellular part	C	63 out of 183 genes, 34%	4849 out of 57140 genes, 8%	6.62247e-23	4.23838e-21	Niben101Scf03953g02018.1, Niben101Scf07611g00010.1, Niben101Scf07527g00007.1, Niben101Scf11383g00015.1, Niben101Scf02074g01006.1, Niben101Scf09620g05001.1, Niben101Scf08618g01012.1, Niben101Scf23814g00032.1, Niben101Scf00167g04017.1, Niben101Scf08618g01001.1, Niben101Scf02929g04040.1, Niben101Scf01768g04009.1, Niben101Scf11347g00004.1, Niben101Scf02010g04012.1, Niben101Scf06444g02003.1, Niben101S…
GO:0005623	cell	C	65 out of 183 genes, 36%	5492 out of 57140 genes, 10%	1.55762e-21	9.96877e-20	Niben101Scf16439g00004.1, Niben101Scf00438g02022.1, Niben101Scf07678g06001.1, Niben101Scf01210g00005.1, Niben101Scf13290g00002.1, Niben101Scf06876g01025.1, Niben101Scf03251g00008.1, Niben101Scf36713g00003.1, Niben101Ctg03910g00004.1, Niben101Scf05124g01020.1, Niben101Scf01210g00010.1, Niben101Scf22627g00001.1, Niben101Scf06154g03013.1, Niben101Scf05683g00015.1, Niben101Scf06770g00018.1, Niben101S…
GO:0044464	cell part	C	65 out of 183 genes, 36%	5492 out of 57140 genes, 10%	1.55762e-21	9.96877e-20	Niben101Scf01210g00005.1, Niben101Scf00438g02022.1, Niben101Scf07678g06001.1, Niben101Scf06876g01025.1, Niben101Scf13290g00002.1, Niben101Scf16439g00004.1, Niben101Scf22627g00001.1, Niben101Scf06154g03013.1, Niben101Scf36713g00003.1, Niben101Scf03251g00008.1, Niben101Scf01210g00010.1, Niben101Scf05124g01020.1, Niben101Ctg03910g00004.1, Niben101Scf01768g04009.1, Niben101Scf02929g04040.1, Niben101S…
GO:0005622	intracellular	C	63 out of 183 genes, 34%	5241 out of 57140 genes, 9%	3.77327e-21	2.41489e-19	Niben101Scf06444g02003.1, Niben101Scf01768g04009.1, Niben101Scf11347g00004.1, Niben101Scf02010g04012.1, Niben101Scf02929g04040.1, Niben101Scf00568g04071.1, Niben101Scf16915g02001.1, Niben101Scf04529g00005.1, Niben101Scf04328g00044.1, Niben101Scf02597g00003.1, Niben101Scf05683g00015.1, Niben101Scf03278g04007.1, Niben101Scf06770g00018.1, Niben101Scf02309g03022.1, Niben101Scf10732g01014.1, Niben101S…
GO:0045259	proton-transporting ATP synthase complex	C	16 out of 183 genes, 9%	137 out of 57140 genes, 0%	1.32539e-20	8.48251e-19	Niben101Scf00167g04011.1, Niben101Scf31228g00005.1, Niben101Scf02847g00014.1, Niben101Scf00398g00005.1, Niben101Scf04529g00011.1, Niben101Scf00167g04017.1, Niben101Scf02074g01006.1, Niben101Scf16915g02001.1, Niben101Scf04529g00005.1, Niben101Scf08672g04012.1, Niben101Scf00438g02022.1, Niben101Scf02929g04040.1, Niben101Scf02010g04012.1, Niben101Scf01210g00005.1, Niben101Scf01816g00009.1, Niben101S…
GO:0000276	mitochondrial proton-transporting ATP synthase complex, coupling factor F(o)	C	11 out of 183 genes, 6%	42 out of 57140 genes, 0%	1.05254e-18	6.73622e-17	Niben101Scf02847g00014.1, Niben101Scf02010g04012.1, Niben101Scf01210g00005.1, Niben101Scf02929g04040.1, Niben101Scf00438g02022.1, Niben101Scf08672g04012.1, Niben101Scf31228g00005.1, Niben101Scf16915g02001.1, Niben101Scf02160g06070.1, Niben101Scf02074g01006.1, Niben101Scf00398g00005.1
GO:0005840	ribosome	C	28 out of 183 genes, 15%	988 out of 57140 genes, 2%	2.0496e-18	1.31174e-16	Niben101Scf22627g00001.1, Niben101Scf03953g02018.1, Niben101Scf11383g00015.1, Niben101Scf07527g00007.1, Niben101Scf00069g14006.1, Niben101Scf09620g05001.1, Niben101Scf04529g00011.1, Niben101Scf00167g04017.1, Niben101Scf14012g00006.1, Niben101Scf01210g00010.1, Niben101Scf01768g04009.1, Niben101Scf11347g00004.1, Niben101Scf06444g02003.1, Niben101Scf04114g00031.1, Niben101Scf06876g01025.1, Niben101S…
GO:0045263	proton-transporting ATP synthase complex, coupling factor F(o)	C	13 out of 183 genes, 7%	100 out of 57140 genes, 0%	1.34928e-17	8.63542e-16	Niben101Scf16915g02001.1, Niben101Scf31228g00005.1, Niben101Scf08672g04012.1, Niben101Scf00438g02022.1, Niben101Scf02010g04012.1, Niben101Scf02847g00014.1, Niben101Scf01210g00005.1, Niben101Scf02929g04040.1, Niben101Scf00398g00005.1, Niben101Scf00167g04017.1, Niben101Scf04529g00011.1, Niben101Scf02160g06070.1, Niben101Scf02074g01006.1
GO:0005753	mitochondrial proton-transporting ATP synthase complex	C	11 out of 183 genes, 6%	52 out of 57140 genes, 0%	1.44477e-17	9.24653e-16	Niben101Scf00398g00005.1, Niben101Scf02074g01006.1, Niben101Scf02160g06070.1, Niben101Scf16915g02001.1, Niben101Scf08672g04012.1, Niben101Scf31228g00005.1, Niben101Scf00438g02022.1, Niben101Scf02929g04040.1, Niben101Scf02847g00014.1, Niben101Scf02010g04012.1, Niben101Scf01210g00005.1
GO:0016020	membrane	C	52 out of 183 genes, 28%	4264 out of 57140 genes, 7%	1.74498e-17	1.11679e-15	Niben101Scf12320g00002.1, Niben101Scf05392g01019.1, Niben101Scf00167g04017.1, Niben101Scf02074g01006.1, Niben101Scf01210g00056.1, Niben101Scf07527g00007.1, Niben101Scf09409g02014.1, Niben101Scf02160g06059.1, Niben101Scf05201g02004.1, Niben101Scf04529g00012.1, Niben101Scf04451g00022.1, Niben101Scf01510g00010.1, Niben101Scf02762g01003.1, Niben101Scf01512g00006.1, Niben101Scf03278g04007.1, Niben101S…
GO:0030529	ribonucleoprotein complex	C	28 out of 183 genes, 15%	1122 out of 57140 genes, 2%	5.29222e-17	3.38702e-15	Niben101Scf11084g00005.1, Niben101Scf02597g00003.1, Niben101Scf05683g00015.1, Niben101Scf16439g00004.1, Niben101Scf06770g00018.1, Niben101Scf03278g04007.1, Niben101Scf03070g08002.1, Niben101Scf02309g03022.1, Niben101Scf10732g01014.1, Niben101Scf01237g04004.1, Niben101Scf06444g02003.1, Niben101Scf11347g00004.1, Niben101Scf01768g04009.1, Niben101Scf13290g00002.1, Niben101Scf04871g16002.1, Niben101S…
GO:0043234	protein complex	C	33 out of 183 genes, 18%	1763 out of 57140 genes, 3%	2.92138e-16	1.86968e-14	Niben101Scf04529g00012.1, Niben101Scf04451g00022.1, Niben101Scf01510g00010.1, Niben101Scf02929g04040.1, Niben101Scf02010g04012.1, Niben101Scf16915g02001.1, Niben101Scf00568g04071.1, Niben101Scf04144g01003.1, Niben101Scf04328g00044.1, Niben101Scf04529g00005.1, Niben101Scf23814g00032.1, Niben101Scf00167g04017.1, Niben101Scf02074g01006.1, Niben101Scf01210g00056.1, Niben101Scf01816g00009.1, Niben101S…
GO:0044425	membrane part	C	38 out of 183 genes, 21%	2431 out of 57140 genes, 4%	4.08845e-16	2.61661e-14	Niben101Scf02929g04040.1, Niben101Scf02010g04012.1, Niben101Scf16915g02001.1, Niben101Scf00568g04071.1, Niben101Scf04328g00044.1, Niben101Scf04144g01003.1, Niben101Scf04529g00005.1, Niben101Scf03278g04007.1, Niben101Scf01512g00006.1, Niben101Scf04529g00012.1, Niben101Scf04451g00022.1, Niben101Scf05201g02004.1, Niben101Scf01510g00010.1, Niben101Scf02160g06059.1, Niben101Scf01210g00056.1, Niben101S…
GO:0043226	organelle	C	46 out of 183 genes, 25%	3643 out of 57140 genes, 6%	5.6508e-16	3.61651e-14	Niben101Scf02074g01006.1, Niben101Scf09620g05001.1, Niben101Scf00167g04017.1, Niben101Scf03953g02018.1, Niben101Scf07611g00010.1, Niben101Scf07527g00007.1, Niben101Scf11383g00015.1, Niben101Scf10732g01014.1, Niben101Scf03278g04007.1, Niben101Scf06770g00018.1, Niben101Scf02309g03022.1, Niben101Scf05683g00015.1, Niben101Scf02597g00003.1, Niben101Scf01510g00010.1, Niben101Scf07638g02007.1, Niben101S…
GO:0043229	intracellular organelle	C	46 out of 183 genes, 25%	3643 out of 57140 genes, 6%	5.6508e-16	3.61651e-14	Niben101Scf07638g02007.1, Niben101Scf01510g00010.1, Niben101Scf10732g01014.1, Niben101Scf02597g00003.1, Niben101Scf05683g00015.1, Niben101Scf06770g00018.1, Niben101Scf03278g04007.1, Niben101Scf02309g03022.1, Niben101Scf16915g02001.1, Niben101Scf11347g00004.1, Niben101Scf02010g04012.1, Niben101Scf01768g04009.1, Niben101Scf02929g04040.1, Niben101Scf06444g02003.1, Niben101Scf09620g05001.1, Niben101S…
GO:0033177	proton-transporting two-sector ATPase complex, proton-transporting domain	C	13 out of 183 genes, 7%	135 out of 57140 genes, 0%	7.53601e-16	4.82304e-14	Niben101Scf00398g00005.1, Niben101Scf02074g01006.1, Niben101Scf02160g06070.1, Niben101Scf04529g00011.1, Niben101Scf00167g04017.1, Niben101Scf31228g00005.1, Niben101Scf08672g04012.1, Niben101Scf16915g02001.1, Niben101Scf02929g04040.1, Niben101Scf02847g00014.1, Niben101Scf01210g00005.1, Niben101Scf02010g04012.1, Niben101Scf00438g02022.1
GO:0043228	non-membrane-bounded organelle	C	31 out of 183 genes, 17%	1591 out of 57140 genes, 3%	8.79174e-16	5.62672e-14	Niben101Scf04529g00011.1, Niben101Scf03251g00008.1, Niben101Scf14012g00006.1, Niben101Scf00167g04017.1, Niben101Scf09620g05001.1, Niben101Ctg03910g00004.1, Niben101Scf01210g00010.1, Niben101Scf22627g00001.1, Niben101Scf11383g00015.1, Niben101Scf07527g00007.1, Niben101Scf00069g14006.1, Niben101Scf03953g02018.1, Niben101Scf03278g04007.1, Niben101Scf02309g03022.1, Niben101Scf03070g08002.1, Niben101S…
GO:0043232	intracellular non-membrane-bounded organelle	C	31 out of 183 genes, 17%	1591 out of 57140 genes, 3%	8.79174e-16	5.62672e-14	Niben101Scf22627g00001.1, Niben101Scf00069g14006.1, Niben101Scf07527g00007.1, Niben101Scf11383g00015.1, Niben101Scf03953g02018.1, Niben101Scf04529g00011.1, Niben101Scf03251g00008.1, Niben101Scf14012g00006.1, Niben101Scf00167g04017.1, Niben101Scf09620g05001.1, Niben101Ctg03910g00004.1, Niben101Scf01210g00010.1, Niben101Scf06444g02003.1, Niben101Scf11347g00004.1, Niben101Scf01768g04009.1, Niben101S…
GO:0098800	inner mitochondrial membrane protein complex	C	11 out of 183 genes, 6%	81 out of 57140 genes, 0%	2.67662e-15	1.71304e-13	Niben101Scf02160g06070.1, Niben101Scf02074g01006.1, Niben101Scf00398g00005.1, Niben101Scf02847g00014.1, Niben101Scf01210g00005.1, Niben101Scf02010g04012.1, Niben101Scf02929g04040.1, Niben101Scf00438g02022.1, Niben101Scf31228g00005.1, Niben101Scf08672g04012.1, Niben101Scf16915g02001.1
GO:0098798	mitochondrial protein complex	C	11 out of 183 genes, 6%	87 out of 57140 genes, 0%	6.08099e-15	3.89184e-13	Niben101Scf00398g00005.1, Niben101Scf02160g06070.1, Niben101Scf02074g01006.1, Niben101Scf08672g04012.1, Niben101Scf31228g00005.1, Niben101Scf16915g02001.1, Niben101Scf01210g00005.1, Niben101Scf02847g00014.1, Niben101Scf02010g04012.1, Niben101Scf02929g04040.1, Niben101Scf00438g02022.1
GO:0044455	mitochondrial membrane part	C	11 out of 183 genes, 6%	93 out of 57140 genes, 0%	1.30197e-14	8.33261e-13	Niben101Scf31228g00005.1, Niben101Scf08672g04012.1, Niben101Scf16915g02001.1, Niben101Scf01210g00005.1, Niben101Scf02847g00014.1, Niben101Scf02010g04012.1, Niben101Scf02929g04040.1, Niben101Scf00438g02022.1, Niben101Scf00398g00005.1, Niben101Scf02160g06070.1, Niben101Scf02074g01006.1
GO:0005743	mitochondrial inner membrane	C	11 out of 183 genes, 6%	116 out of 57140 genes, 0%	1.57542e-13	1.00827e-11	Niben101Scf02160g06070.1, Niben101Scf02074g01006.1, Niben101Scf00398g00005.1, Niben101Scf02847g00014.1, Niben101Scf01210g00005.1, Niben101Scf02010g04012.1, Niben101Scf02929g04040.1, Niben101Scf00438g02022.1, Niben101Scf08672g04012.1, Niben101Scf31228g00005.1, Niben101Scf16915g02001.1
GO:0019866	organelle inner membrane	C	11 out of 183 genes, 6%	118 out of 57140 genes, 0%	1.90711e-13	1.22055e-11	Niben101Scf00438g02022.1, Niben101Scf02929g04040.1, Niben101Scf02847g00014.1, Niben101Scf02010g04012.1, Niben101Scf01210g00005.1, Niben101Scf16915g02001.1, Niben101Scf08672g04012.1, Niben101Scf31228g00005.1, Niben101Scf02074g01006.1, Niben101Scf02160g06070.1, Niben101Scf00398g00005.1
GO:0031966	mitochondrial membrane	C	11 out of 183 genes, 6%	154 out of 57140 genes, 0%	3.62383e-12	2.31925e-10	Niben101Scf02074g01006.1, Niben101Scf02160g06070.1, Niben101Scf00398g00005.1, Niben101Scf00438g02022.1, Niben101Scf02929g04040.1, Niben101Scf02847g00014.1, Niben101Scf02010g04012.1, Niben101Scf01210g00005.1, Niben101Scf16915g02001.1, Niben101Scf31228g00005.1, Niben101Scf08672g04012.1
GO:0005740	mitochondrial envelope	C	11 out of 183 genes, 6%	162 out of 57140 genes, 0%	6.30269e-12	4.03372e-10	Niben101Scf08672g04012.1, Niben101Scf31228g00005.1, Niben101Scf16915g02001.1, Niben101Scf02847g00014.1, Niben101Scf02010g04012.1, Niben101Scf01210g00005.1, Niben101Scf02929g04040.1, Niben101Scf00438g02022.1, Niben101Scf00398g00005.1, Niben101Scf02160g06070.1, Niben101Scf02074g01006.1
GO:0044429	mitochondrial part	C	11 out of 183 genes, 6%	178 out of 57140 genes, 0%	1.75435e-11	1.12278e-09	Niben101Scf02160g06070.1, Niben101Scf02074g01006.1, Niben101Scf00398g00005.1, Niben101Scf00438g02022.1, Niben101Scf02847g00014.1, Niben101Scf01210g00005.1, Niben101Scf02010g04012.1, Niben101Scf02929g04040.1, Niben101Scf16915g02001.1, Niben101Scf08672g04012.1, Niben101Scf31228g00005.1
GO:0031967	organelle envelope	C	11 out of 183 genes, 6%	202 out of 57140 genes, 0%	6.857e-11	4.38848e-09	Niben101Scf00398g00005.1, Niben101Scf02074g01006.1, Niben101Scf02160g06070.1, Niben101Scf31228g00005.1, Niben101Scf08672g04012.1, Niben101Scf16915g02001.1, Niben101Scf02929g04040.1, Niben101Scf02010g04012.1, Niben101Scf02847g00014.1, Niben101Scf01210g00005.1, Niben101Scf00438g02022.1
GO:0031975	envelope	C	11 out of 183 genes, 6%	209 out of 57140 genes, 0%	9.87607e-11	6.32068e-09	Niben101Scf00398g00005.1, Niben101Scf02160g06070.1, Niben101Scf02074g01006.1, Niben101Scf16915g02001.1, Niben101Scf31228g00005.1, Niben101Scf08672g04012.1, Niben101Scf00438g02022.1, Niben101Scf01210g00005.1, Niben101Scf02847g00014.1, Niben101Scf02010g04012.1, Niben101Scf02929g04040.1
GO:0015935	small ribosomal subunit	C	8 out of 183 genes, 4%	81 out of 57140 genes, 0%	2.49987e-10	1.59992e-08	Niben101Scf04529g00011.1, Niben101Scf05683g00015.1, Niben101Scf14012g00006.1, Niben101Scf00167g04017.1, Niben101Scf01210g00010.1, Niben101Scf22627g00001.1, Niben101Scf06444g02003.1, Niben101Scf03953g02018.1
GO:0044422	organelle part	C	22 out of 183 genes, 12%	1355 out of 57140 genes, 2%	5.68671e-10	3.63949e-08	Niben101Scf16915g02001.1, Niben101Scf08672g04012.1, Niben101Scf00438g02022.1, Niben101Scf06444g02003.1, Niben101Scf02010g04012.1, Niben101Scf01210g00005.1, Niben101Scf02929g04040.1, Niben101Scf00466g01018.1, Niben101Scf05683g00015.1, Niben101Scf02160g06070.1, Niben101Scf31228g00005.1, Niben101Scf03953g02018.1, Niben101Scf02847g00014.1, Niben101Scf22627g00001.1, Niben101Ctg03910g00004.1, Niben101S…
GO:0044446	intracellular organelle part	C	22 out of 183 genes, 12%	1355 out of 57140 genes, 2%	5.68671e-10	3.63949e-08	Niben101Scf22627g00001.1, Niben101Scf02847g00014.1, Niben101Scf31228g00005.1, Niben101Scf03953g02018.1, Niben101Scf14012g00006.1, Niben101Scf00167g04017.1, Niben101Scf04529g00011.1, Niben101Scf03251g00008.1, Niben101Scf02074g01006.1, Niben101Scf00398g00005.1, Niben101Ctg03910g00004.1, Niben101Scf01210g00010.1, Niben101Scf00438g02022.1, Niben101Scf06444g02003.1, Niben101Scf02010g04012.1, Niben101S…
GO:0033178	proton-transporting two-sector ATPase complex, catalytic domain	C	8 out of 183 genes, 4%	93 out of 57140 genes, 0%	7.66092e-10	4.90299e-08	Niben101Scf01210g00056.1, Niben101Scf04529g00005.1, Niben101Scf00167g04011.1, Niben101Scf09846g02018.1, Niben101Scf01816g00009.1, Niben101Scf04451g00022.1, Niben101Scf01510g00010.1, Niben101Scf00291g02025.1
GO:0005739	mitochondrion	C	11 out of 183 genes, 6%	274 out of 57140 genes, 0%	1.73074e-09	1.10767e-07	Niben101Scf08672g04012.1, Niben101Scf31228g00005.1, Niben101Scf16915g02001.1, Niben101Scf02010g04012.1, Niben101Scf02847g00014.1, Niben101Scf01210g00005.1, Niben101Scf02929g04040.1, Niben101Scf00438g02022.1, Niben101Scf00398g00005.1, Niben101Scf02160g06070.1, Niben101Scf02074g01006.1
GO:0044391	ribosomal subunit	C	8 out of 183 genes, 4%	149 out of 57140 genes, 0%	3.21473e-08	2.05743e-06	Niben101Scf06444g02003.1, Niben101Scf22627g00001.1, Niben101Scf03953g02018.1, Niben101Scf05683g00015.1, Niben101Scf14012g00006.1, Niben101Scf00167g04017.1, Niben101Scf04529g00011.1, Niben101Scf01210g00010.1
GO:0031090	organelle membrane	C	11 out of 183 genes, 6%	395 out of 57140 genes, 1%	7.37611e-08	4.72071e-06	Niben101Scf16915g02001.1, Niben101Scf31228g00005.1, Niben101Scf08672g04012.1, Niben101Scf00438g02022.1, Niben101Scf02847g00014.1, Niben101Scf02010g04012.1, Niben101Scf01210g00005.1, Niben101Scf02929g04040.1, Niben101Scf00398g00005.1, Niben101Scf02160g06070.1, Niben101Scf02074g01006.1
GO:0009522	photosystem I	C	5 out of 183 genes, 3%	124 out of 57140 genes, 0%	5.27607e-05	0.00337668	Niben101Scf36713g00003.1, Niben101Scf04328g00044.1, Niben101Scf05124g01020.1, Niben101Scf17987g00001.1, Niben101Scf00568g04071.1
GO:0009521	photosystem	C	6 out of 183 genes, 3%	243 out of 57140 genes, 0%	0.000142631	0.00912837	Niben101Scf04328g00044.1, Niben101Scf05124g01020.1, Niben101Scf04529g00012.1, Niben101Scf17987g00001.1, Niben101Scf00568g04071.1, Niben101Scf36713g00003.1
GO:0034357	photosynthetic membrane	C	6 out of 183 genes, 3%	254 out of 57140 genes, 0%	0.000181213	0.0115976	Niben101Scf36713g00003.1, Niben101Scf04328g00044.1, Niben101Scf05124g01020.1, Niben101Scf17987g00001.1, Niben101Scf04529g00012.1, Niben101Scf00568g04071.1
GO:0009579	thylakoid	C	6 out of 183 genes, 3%	259 out of 57140 genes, 0%	0.00020127	0.0128813	Niben101Scf04328g00044.1, Niben101Scf05124g01020.1, Niben101Scf17987g00001.1, Niben101Scf04529g00012.1, Niben101Scf00568g04071.1, Niben101Scf36713g00003.1
GO:0044436	thylakoid part	C	6 out of 183 genes, 3%	259 out of 57140 genes, 0%	0.00020127	0.0128813	Niben101Scf05124g01020.1, Niben101Scf04328g00044.1, Niben101Scf00568g04071.1, Niben101Scf17987g00001.1, Niben101Scf04529g00012.1, Niben101Scf36713g00003.1
GO:0045261	proton-transporting ATP synthase complex, catalytic core F(1)	C	3 out of 183 genes, 2%	37 out of 57140 genes, 0%	0.000231728	0.0148306	Niben101Scf01816g00009.1, Niben101Scf04529g00005.1, Niben101Scf00167g04011.1
GO:0015078	hydrogen ion transmembrane transporter activity	F	22 out of 183 genes, 12%	366 out of 57140 genes, 1%	1.63682e-21	1.91507e-19	Niben101Scf00167g04011.1, Niben101Scf31228g00005.1, Niben101Scf02160g06059.1, Niben101Scf07527g00007.1, Niben101Scf02847g00014.1, Niben101Scf00398g00005.1, Niben101Scf02074g01006.1, Niben101Scf04529g00011.1, Niben101Scf00167g04017.1, Niben101Scf04529g00005.1, Niben101Scf11896g00001.1, Niben101Scf01438g01010.1, Niben101Scf08672g04012.1, Niben101Scf16915g02001.1, Niben101Scf13290g00002.1, Niben101S…
GO:0022890	inorganic cation transmembrane transporter activity	F	25 out of 183 genes, 14%	572 out of 57140 genes, 1%	5.91849e-21	6.92464e-19	Niben101Scf02929g04040.1, Niben101Scf02010g04012.1, Niben101Scf01210g00005.1, Niben101Scf00438g02022.1, Niben101Scf03790g00011.1, Niben101Scf11896g00001.1, Niben101Scf01438g01010.1, Niben101Scf04529g00005.1, Niben101Scf08672g04012.1, Niben101Scf16915g02001.1, Niben101Scf13290g00002.1, Niben101Scf02160g06070.1, Niben101Scf01816g00009.1, Niben101Scf01512g00006.1, Niben101Scf05201g02004.1, Niben101S…
GO:0015077	monovalent inorganic cation transmembrane transporter activity	F	23 out of 183 genes, 13%	461 out of 57140 genes, 1%	1.25787e-20	1.47171e-18	Niben101Scf02074g01006.1, Niben101Scf00167g04017.1, Niben101Scf04529g00011.1, Niben101Scf00398g00005.1, Niben101Scf02847g00014.1, Niben101Scf31228g00005.1, Niben101Scf00167g04011.1, Niben101Scf07527g00007.1, Niben101Scf02160g06059.1, Niben101Scf02160g06070.1, Niben101Scf01512g00006.1, Niben101Scf01816g00009.1, Niben101Scf02010g04012.1, Niben101Scf01210g00005.1, Niben101Scf02929g04040.1, Niben101S…
GO:0008324	cation transmembrane transporter activity	F	25 out of 183 genes, 14%	625 out of 57140 genes, 1%	4.92511e-20	5.76238e-18	Niben101Scf12320g00002.1, Niben101Scf00398g00005.1, Niben101Scf02074g01006.1, Niben101Scf00167g04017.1, Niben101Scf04529g00011.1, Niben101Scf31228g00005.1, Niben101Scf00167g04011.1, Niben101Scf02160g06059.1, Niben101Scf07527g00007.1, Niben101Scf02847g00014.1, Niben101Scf05201g02004.1, Niben101Scf02160g06070.1, Niben101Scf01512g00006.1, Niben101Scf01816g00009.1, Niben101Scf08672g04012.1, Niben101S…
GO:0005198	structural molecule activity	F	30 out of 183 genes, 16%	1095 out of 57140 genes, 2%	2.82322e-19	3.30316e-17	Niben101Scf06444g02003.1, Niben101Scf01768g04009.1, Niben101Scf11347g00004.1, Niben101Scf04871g16002.1, Niben101Scf13290g00002.1, Niben101Scf04114g00031.1, Niben101Scf06876g01025.1, Niben101Scf02165g02002.1, Niben101Scf03278g04007.1, Niben101Scf03070g08002.1, Niben101Scf02309g03022.1, Niben101Scf06770g00018.1, Niben101Scf11084g00005.1, Niben101Scf02597g00003.1, Niben101Scf05683g00015.1, Niben101S…
GO:0003735	structural constituent of ribosome	F	28 out of 183 genes, 15%	990 out of 57140 genes, 2%	2.1592e-18	2.52626e-16	Niben101Scf02597g00003.1, Niben101Scf16439g00004.1, Niben101Scf11084g00005.1, Niben101Scf05683g00015.1, Niben101Scf03278g04007.1, Niben101Scf02309g03022.1, Niben101Scf03070g08002.1, Niben101Scf06770g00018.1, Niben101Scf10732g01014.1, Niben101Scf01237g04004.1, Niben101Scf06444g02003.1, Niben101Scf11347g00004.1, Niben101Scf01768g04009.1, Niben101Scf13290g00002.1, Niben101Scf04871g16002.1, Niben101S…
GO:0022857	transmembrane transporter activity	F	31 out of 183 genes, 17%	1280 out of 57140 genes, 2%	2.18909e-18	2.56124e-16	Niben101Scf04529g00011.1, Niben101Scf00167g04017.1, Niben101Scf02074g01006.1, Niben101Scf00398g00005.1, Niben101Scf12320g00002.1, Niben101Scf00291g02025.1, Niben101Scf02880g00013.1, Niben101Scf02847g00014.1, Niben101Scf02160g06059.1, Niben101Scf07527g00007.1, Niben101Scf01210g00056.1, Niben101Scf00167g04011.1, Niben101Scf31228g00005.1, Niben101Scf01512g00006.1, Niben101Scf01816g00009.1, Niben101S…
GO:0015075	ion transmembrane transporter activity	F	25 out of 183 genes, 14%	794 out of 57140 genes, 1%	1.37776e-17	1.61198e-15	Niben101Scf00438g02022.1, Niben101Scf01210g00005.1, Niben101Scf02010g04012.1, Niben101Scf02929g04040.1, Niben101Scf13290g00002.1, Niben101Scf16915g02001.1, Niben101Scf08672g04012.1, Niben101Scf01438g01010.1, Niben101Scf11896g00001.1, Niben101Scf03790g00011.1, Niben101Scf04529g00005.1, Niben101Scf01512g00006.1, Niben101Scf01816g00009.1, Niben101Scf02160g06070.1, Niben101Scf05201g02004.1, Niben101S…
GO:0022891	substrate-specific transmembrane transporter activity	F	25 out of 183 genes, 14%	902 out of 57140 genes, 2%	2.61596e-16	3.06067e-14	Niben101Scf12320g00002.1, Niben101Scf00398g00005.1, Niben101Scf02074g01006.1, Niben101Scf00167g04017.1, Niben101Scf04529g00011.1, Niben101Scf31228g00005.1, Niben101Scf00167g04011.1, Niben101Scf07527g00007.1, Niben101Scf02160g06059.1, Niben101Scf02847g00014.1, Niben101Scf05201g02004.1, Niben101Scf02160g06070.1, Niben101Scf01512g00006.1, Niben101Scf01816g00009.1, Niben101Scf08672g04012.1, Niben101S…
GO:0022892	substrate-specific transporter activity	F	25 out of 183 genes, 14%	1001 out of 57140 genes, 2%	2.79898e-15	3.27481e-13	Niben101Scf00398g00005.1, Niben101Scf12320g00002.1, Niben101Scf02074g01006.1, Niben101Scf04529g00011.1, Niben101Scf00167g04017.1, Niben101Scf00167g04011.1, Niben101Scf31228g00005.1, Niben101Scf07527g00007.1, Niben101Scf02160g06059.1, Niben101Scf02847g00014.1, Niben101Scf05201g02004.1, Niben101Scf02160g06070.1, Niben101Scf01816g00009.1, Niben101Scf01512g00006.1, Niben101Scf11896g00001.1, Niben101S…
GO:0005215	transporter activity	F	31 out of 183 genes, 17%	1821 out of 57140 genes, 3%	3.26628e-14	3.82154e-12	Niben101Scf02074g01006.1, Niben101Scf04529g00011.1, Niben101Scf00167g04017.1, Niben101Scf00291g02025.1, Niben101Scf00398g00005.1, Niben101Scf12320g00002.1, Niben101Scf02847g00014.1, Niben101Scf02880g00013.1, Niben101Scf00167g04011.1, Niben101Scf31228g00005.1, Niben101Scf07527g00007.1, Niben101Scf02160g06059.1, Niben101Scf01210g00056.1, Niben101Scf02160g06070.1, Niben101Scf01816g00009.1, Niben101S…
GO:0016651	oxidoreductase activity, acting on NAD(P)H	F	13 out of 183 genes, 7%	212 out of 57140 genes, 0%	2.68309e-13	3.13922e-11	Niben101Scf37465g00001.1, Niben101Scf02762g01002.1, Niben101Scf05124g01020.1, Niben101Scf16292g00004.1, Niben101Scf05683g00015.1, Niben101Scf02762g01003.1, Niben101Scf00264g00002.1, Niben101Scf02160g06070.1, Niben101Scf07823g00002.1, Niben101Scf01494g02024.1, Niben101Scf08803g00015.1, Niben101Scf10442g00013.1, Niben101Scf03953g02018.1
GO:0009055	electron carrier activity	F	15 out of 183 genes, 8%	440 out of 57140 genes, 1%	1.76916e-11	2.06991e-09	Niben101Scf19423g00008.1, Niben101Scf00526g01006.1, Niben101Scf06704g00002.1, Niben101Scf02104g00001.1, Niben101Scf13290g00002.1, Niben101Scf02160g00017.1, Niben101Scf02160g06059.1, Niben101Scf07527g00007.1, Niben101Scf07635g00006.1, Niben101Scf11896g00001.1, Niben101Scf07132g00001.1, Niben101Scf01438g01010.1, Niben101Scf02399g05006.1, Niben101Scf00702g00011.1, Niben101Scf05124g01020.1
GO:0003723	RNA binding	F	17 out of 183 genes, 9%	829 out of 57140 genes, 1%	1.91584e-09	2.24153e-07	Niben101Scf04639g06007.1, Niben101Scf00069g14006.1, Niben101Scf09620g05001.1, Niben101Scf08618g01012.1, Niben101Scf23814g00032.1, Niben101Scf08618g01001.1, Niben101Scf01768g04009.1, Niben101Scf11347g00004.1, Niben101Scf02165g02002.1, Niben101Scf04114g00031.1, Niben101Scf13290g00002.1, Niben101Scf04871g16002.1, Niben101Scf03070g08002.1, Niben101Scf03278g04007.1, Niben101Scf05618g04003.1, Niben101S…
GO:0019843	rRNA binding	F	7 out of 183 genes, 4%	74 out of 57140 genes, 0%	4.62384e-09	5.4099e-07	Niben101Scf03278g04007.1, Niben101Scf03070g08002.1, Niben101Scf01768g04009.1, Niben101Scf13290g00002.1, Niben101Scf04871g16002.1, Niben101Scf00069g14006.1, Niben101Scf02165g02002.1
GO:0045156	electron transporter, transferring electrons within the cyclic electron transport pathway of photosynthesis activity	F	6 out of 183 genes, 3%	48 out of 57140 genes, 0%	1.09058e-08	1.27598e-06	Niben101Scf07132g00001.1, Niben101Scf19423g00008.1, Niben101Scf00526g01006.1, Niben101Scf02399g05006.1, Niben101Scf02104g00001.1, Niben101Scf06704g00002.1
GO:0016817	hydrolase activity, acting on acid anhydrides	F	18 out of 183 genes, 10%	1134 out of 57140 genes, 2%	3.22648e-08	3.77499e-06	Niben101Scf02880g00013.1, Niben101Scf04639g06007.1, Niben101Scf01210g00056.1, Niben101Scf04958g00013.1, Niben101Scf00167g04011.1, Niben101Scf03251g00008.1, Niben101Scf36076g00002.1, Niben101Scf08618g01012.1, Niben101Ctg03910g00004.1, Niben101Scf00291g02025.1, Niben101Scf08618g01001.1, Niben101Scf04529g00005.1, Niben101Scf09846g02018.1, Niben101Scf01816g00009.1, Niben101Scf04451g00022.1, Niben101S…
GO:0016820	hydrolase activity, acting on acid anhydrides, catalyzing transmembrane movement of substances	F	9 out of 183 genes, 5%	217 out of 57140 genes, 0%	4.08157e-08	4.77544e-06	Niben101Scf01816g00009.1, Niben101Scf04451g00022.1, Niben101Scf01510g00010.1, Niben101Scf00291g02025.1, Niben101Scf02880g00013.1, Niben101Scf01210g00056.1, Niben101Scf09846g02018.1, Niben101Scf00167g04011.1, Niben101Scf04529g00005.1
GO:0003954	NADH dehydrogenase activity	F	6 out of 183 genes, 3%	75 out of 57140 genes, 0%	1.6658e-07	1.94899e-05	Niben101Scf05683g00015.1, Niben101Scf02762g01003.1, Niben101Scf00264g00002.1, Niben101Scf03953g02018.1, Niben101Scf08803g00015.1, Niben101Scf01494g02024.1
GO:0008137	NADH dehydrogenase (ubiquinone) activity	F	6 out of 183 genes, 3%	75 out of 57140 genes, 0%	1.6658e-07	1.94899e-05	Niben101Scf08803g00015.1, Niben101Scf01494g02024.1, Niben101Scf03953g02018.1, Niben101Scf00264g00002.1, Niben101Scf05683g00015.1, Niben101Scf02762g01003.1
GO:0050136	NADH dehydrogenase (quinone) activity	F	6 out of 183 genes, 3%	75 out of 57140 genes, 0%	1.6658e-07	1.94899e-05	Niben101Scf03953g02018.1, Niben101Scf08803g00015.1, Niben101Scf01494g02024.1, Niben101Scf00264g00002.1, Niben101Scf05683g00015.1, Niben101Scf02762g01003.1
GO:0016655	oxidoreductase activity, acting on NAD(P)H, quinone or similar compound as acceptor	F	6 out of 183 genes, 3%	79 out of 57140 genes, 0%	2.27527e-07	2.66206e-05	Niben101Scf01494g02024.1, Niben101Scf08803g00015.1, Niben101Scf03953g02018.1, Niben101Scf02762g01003.1, Niben101Scf05683g00015.1, Niben101Scf00264g00002.1
GO:0016491	oxidoreductase activity	F	27 out of 183 genes, 15%	2748 out of 57140 genes, 5%	2.31181e-07	2.70482e-05	Niben101Scf11896g00001.1, Niben101Scf03804g01001.1, Niben101Scf01438g01010.1, Niben101Ctg10591g00003.1, Niben101Scf10442g00013.1, Niben101Scf13290g00002.1, Niben101Scf08803g00015.1, Niben101Scf02160g00017.1, Niben101Scf02762g01002.1, Niben101Scf04905g04004.1, Niben101Scf00702g00011.1, Niben101Scf02160g06070.1, Niben101Scf00264g00002.1, Niben101Scf05683g00015.1, Niben101Scf02762g01003.1, Niben101S…
GO:0036094	small molecule binding	F	40 out of 183 genes, 22%	5545 out of 57140 genes, 10%	7.99585e-07	9.35515e-05	Niben101Scf01816g00009.1, Niben101Scf33617g00002.1, Niben101Scf03563g00036.1, Niben101Scf01510g00022.1, Niben101Scf00466g01018.1, Niben101Scf06849g00011.1, Niben101Scf09846g02018.1, Niben101Scf06876g01025.1, Niben101Scf03251g00008.1, Niben101Scf05848g04014.1, Niben101Scf14922g00011.1, Niben101Ctg03910g00004.1, Niben101Scf00291g02025.1, Niben101Scf16292g00004.1, Niben101Scf02880g00013.1, Niben101S…
GO:0097159	organic cyclic compound binding	F	61 out of 183 genes, 33%	10668 out of 57140 genes, 19%	1.62177e-06	0.000189748	Niben101Scf03070g08002.1, Niben101Scf01816g00009.1, Niben101Scf33617g00002.1, Niben101Scf01510g00022.1, Niben101Scf00466g01018.1, Niben101Scf03563g00036.1, Niben101Scf01237g04004.1, Niben101Scf05618g04003.1, Niben101Scf06849g00011.1, Niben101Scf04871g16002.1, Niben101Scf13290g00002.1, Niben101Scf11896g00001.1, Niben101Scf04114g00031.1, Niben101Scf02165g02002.1, Niben101Scf09846g02018.1, Niben101S…
GO:1901363	heterocyclic compound binding	F	61 out of 183 genes, 33%	10668 out of 57140 genes, 19%	1.62177e-06	0.000189748	Niben101Scf01768g04009.1, Niben101Scf11347g00004.1, Niben101Scf10442g00013.1, Niben101Ctg10591g00003.1, Niben101Scf00438g02017.1, Niben101Scf04529g00005.1, Niben101Scf03804g01001.1, Niben101Scf00987g00004.1, Niben101Scf03278g04007.1, Niben101Scf00408g02001.1, Niben101Scf08618g01002.1, Niben101Scf04451g00022.1, Niben101Scf00438g02016.1, Niben101Scf02762g01002.1, Niben101Scf02525g03015.1, Niben101S…
GO:0097367	carbohydrate derivative binding	F	34 out of 183 genes, 19%	4431 out of 57140 genes, 8%	1.66597e-06	0.000194918	Niben101Scf04529g00005.1, Niben101Scf00987g00004.1, Niben101Scf00438g02017.1, Niben101Scf01510g00010.1, Niben101Scf08618g01002.1, Niben101Scf00438g02016.1, Niben101Scf04451g00022.1, Niben101Scf02525g03015.1, Niben101Scf00408g02001.1, Niben101Scf06221g03002.1, Niben101Scf01210g00056.1, Niben101Scf01210g00004.1, Niben101Scf08618g01001.1, Niben101Scf19295g00010.1, Niben101Scf36076g00002.1, Niben101S…
GO:0000166	nucleotide binding	F	38 out of 183 genes, 21%	5403 out of 57140 genes, 9%	2.94987e-06	0.000345134	Niben101Scf01210g00056.1, Niben101Scf11383g00015.1, Niben101Scf06221g03002.1, Niben101Scf01210g00004.1, Niben101Scf08618g01001.1, Niben101Scf08618g01012.1, Niben101Scf36076g00002.1, Niben101Scf07823g00002.1, Niben101Scf00438g02017.1, Niben101Scf10442g00013.1, Niben101Scf00987g00004.1, Niben101Scf04529g00005.1, Niben101Scf02525g03015.1, Niben101Scf00438g02016.1, Niben101Scf08618g01002.1, Niben101S…
GO:1901265	nucleoside phosphate binding	F	38 out of 183 genes, 21%	5403 out of 57140 genes, 9%	2.94987e-06	0.000345134	Niben101Scf00167g04011.1, Niben101Scf01037g09012.1, Niben101Scf04958g00013.1, Niben101Scf06154g03013.1, Niben101Scf04639g06007.1, Niben101Scf02880g00013.1, Niben101Scf16292g00004.1, Niben101Scf00291g02025.1, Niben101Ctg03910g00004.1, Niben101Scf14922g00011.1, Niben101Scf03251g00008.1, Niben101Scf06876g01025.1, Niben101Scf09846g02018.1, Niben101Scf06849g00011.1, Niben101Scf01510g00022.1, Niben101S…
GO:0032549	ribonucleoside binding	F	33 out of 183 genes, 18%	4341 out of 57140 genes, 8%	2.97579e-06	0.000348167	Niben101Ctg03910g00004.1, Niben101Scf00291g02025.1, Niben101Scf03251g00008.1, Niben101Scf05848g04014.1, Niben101Scf14922g00011.1, Niben101Scf06154g03013.1, Niben101Scf04958g00013.1, Niben101Scf00167g04011.1, Niben101Scf01037g09012.1, Niben101Scf02880g00013.1, Niben101Scf04639g06007.1, Niben101Scf01510g00022.1, Niben101Scf03563g00036.1, Niben101Scf00466g01018.1, Niben101Scf01816g00009.1, Niben101S…
GO:0001882	nucleoside binding	F	33 out of 183 genes, 18%	4344 out of 57140 genes, 8%	3.02001e-06	0.000353341	Niben101Scf01210g00004.1, Niben101Scf01210g00056.1, Niben101Scf06221g03002.1, Niben101Scf08618g01012.1, Niben101Scf36076g00002.1, Niben101Scf19295g00010.1, Niben101Scf08618g01001.1, Niben101Scf00438g02017.1, Niben101Scf00987g00004.1, Niben101Scf04529g00005.1, Niben101Scf02525g03015.1, Niben101Scf00438g02016.1, Niben101Scf08618g01002.1, Niben101Scf04451g00022.1, Niben101Scf01510g00010.1, Niben101S…
GO:0004129	cytochrome-c oxidase activity	F	5 out of 183 genes, 3%	74 out of 57140 genes, 0%	4.2956e-06	0.000502586	Niben101Scf01438g01010.1, Niben101Scf11896g00001.1, Niben101Scf02160g06059.1, Niben101Scf07527g00007.1, Niben101Scf13290g00002.1
GO:0016675	oxidoreductase activity, acting on a heme group of donors	F	5 out of 183 genes, 3%	74 out of 57140 genes, 0%	4.2956e-06	0.000502586	Niben101Scf11896g00001.1, Niben101Scf01438g01010.1, Niben101Scf02160g06059.1, Niben101Scf07527g00007.1, Niben101Scf13290g00002.1
GO:0016676	oxidoreductase activity, acting on a heme group of donors, oxygen as acceptor	F	5 out of 183 genes, 3%	74 out of 57140 genes, 0%	4.2956e-06	0.000502586	Niben101Scf01438g01010.1, Niben101Scf11896g00001.1, Niben101Scf13290g00002.1, Niben101Scf07527g00007.1, Niben101Scf02160g06059.1
GO:0015002	heme-copper terminal oxidase activity	F	5 out of 183 genes, 3%	75 out of 57140 genes, 0%	4.59053e-06	0.000537093	Niben101Scf11896g00001.1, Niben101Scf01438g01010.1, Niben101Scf13290g00002.1, Niben101Scf02160g06059.1, Niben101Scf07527g00007.1
GO:0035639	purine ribonucleoside triphosphate binding	F	31 out of 183 genes, 17%	4120 out of 57140 genes, 7%	7.66366e-06	0.000896648	Niben101Ctg03910g00004.1, Niben101Scf08618g01001.1, Niben101Scf00291g02025.1, Niben101Scf03251g00008.1, Niben101Scf08618g01012.1, Niben101Scf36076g00002.1, Niben101Scf14922g00011.1, Niben101Scf06154g03013.1, Niben101Scf04958g00013.1, Niben101Scf01210g00056.1, Niben101Scf01037g09012.1, Niben101Scf00167g04011.1, Niben101Scf06221g03002.1, Niben101Scf01210g00004.1, Niben101Scf02880g00013.1, Niben101S…
GO:0032553	ribonucleotide binding	F	32 out of 183 genes, 17%	4373 out of 57140 genes, 8%	9.40596e-06	0.0011005	Niben101Scf09846g02018.1, Niben101Scf06849g00011.1, Niben101Scf03563g00036.1, Niben101Scf00466g01018.1, Niben101Scf01510g00022.1, Niben101Scf01816g00009.1, Niben101Scf33617g00002.1, Niben101Scf06154g03013.1, Niben101Scf04958g00013.1, Niben101Scf00167g04011.1, Niben101Scf01037g09012.1, Niben101Scf02880g00013.1, Niben101Scf04639g06007.1, Niben101Ctg03910g00004.1, Niben101Scf00291g02025.1, Niben101S…
GO:0003746	translation elongation factor activity	F	4 out of 183 genes, 2%	45 out of 57140 genes, 0%	1.36876e-05	0.00160145	Niben101Scf04639g06007.1, Niben101Scf08618g01012.1, Niben101Scf08618g01001.1, Niben101Scf08618g01002.1
GO:0001883	purine nucleoside binding	F	31 out of 183 genes, 17%	4307 out of 57140 genes, 8%	1.83018e-05	0.00214131	Niben101Scf01037g09012.1, Niben101Scf00167g04011.1, Niben101Scf06221g03002.1, Niben101Scf06154g03013.1, Niben101Scf04958g00013.1, Niben101Scf01210g00056.1, Niben101Scf04639g06007.1, Niben101Scf02880g00013.1, Niben101Scf01210g00004.1, Niben101Scf08618g01001.1, Niben101Scf00291g02025.1, Niben101Ctg03910g00004.1, Niben101Scf03251g00008.1, Niben101Scf36076g00002.1, Niben101Scf08618g01012.1, Niben101S…
GO:0032550	purine ribonucleoside binding	F	31 out of 183 genes, 17%	4307 out of 57140 genes, 8%	1.83018e-05	0.00214131	Niben101Scf01816g00009.1, Niben101Scf33617g00002.1, Niben101Scf08618g01002.1, Niben101Scf01510g00022.1, Niben101Scf00466g01018.1, Niben101Scf03563g00036.1, Niben101Scf00438g02016.1, Niben101Scf04451g00022.1, Niben101Scf02525g03015.1, Niben101Scf01510g00010.1, Niben101Scf06849g00011.1, Niben101Scf00438g02017.1, Niben101Scf04529g00005.1, Niben101Scf00987g00004.1, Niben101Scf09846g02018.1, Niben101S…
GO:0032555	purine ribonucleotide binding	F	31 out of 183 genes, 17%	4307 out of 57140 genes, 8%	1.83018e-05	0.00214131	Niben101Scf01816g00009.1, Niben101Scf33617g00002.1, Niben101Scf01510g00022.1, Niben101Scf03563g00036.1, Niben101Scf00466g01018.1, Niben101Scf08618g01002.1, Niben101Scf00438g02016.1, Niben101Scf04451g00022.1, Niben101Scf02525g03015.1, Niben101Scf01510g00010.1, Niben101Scf06849g00011.1, Niben101Scf00438g02017.1, Niben101Scf04529g00005.1, Niben101Scf09846g02018.1, Niben101Scf00987g00004.1, Niben101S…
GO:0017076	purine nucleotide binding	F	31 out of 183 genes, 17%	4324 out of 57140 genes, 8%	1.97486e-05	0.00231059	Niben101Scf04639g06007.1, Niben101Scf02880g00013.1, Niben101Scf01210g00004.1, Niben101Scf06221g03002.1, Niben101Scf01037g09012.1, Niben101Scf00167g04011.1, Niben101Scf04958g00013.1, Niben101Scf01210g00056.1, Niben101Scf06154g03013.1, Niben101Scf14922g00011.1, Niben101Scf36076g00002.1, Niben101Scf03251g00008.1, Niben101Scf08618g01012.1, Niben101Scf08618g01001.1, Niben101Scf00291g02025.1, Niben101C…
GO:0017111	nucleoside-triphosphatase activity	F	13 out of 183 genes, 7%	995 out of 57140 genes, 2%	2.2172e-05	0.00259413	Niben101Scf02880g00013.1, Niben101Scf04639g06007.1, Niben101Scf04958g00013.1, Niben101Scf04529g00005.1, Niben101Scf00167g04011.1, Niben101Scf01816g00009.1, Niben101Scf08618g01012.1, Niben101Scf03251g00008.1, Niben101Scf36076g00002.1, Niben101Scf08618g01002.1, Niben101Scf00466g01018.1, Niben101Ctg03910g00004.1, Niben101Scf08618g01001.1
GO:0016462	pyrophosphatase activity	F	13 out of 183 genes, 7%	1030 out of 57140 genes, 2%	3.16329e-05	0.00370105	Niben101Scf03251g00008.1, Niben101Scf36076g00002.1, Niben101Scf08618g01012.1, Niben101Scf01816g00009.1, Niben101Scf08618g01001.1, Niben101Scf00466g01018.1, Niben101Scf08618g01002.1, Niben101Ctg03910g00004.1, Niben101Scf04639g06007.1, Niben101Scf02880g00013.1, Niben101Scf00167g04011.1, Niben101Scf04529g00005.1, Niben101Scf04958g00013.1
GO:0003924	GTPase activity	F	7 out of 183 genes, 4%	282 out of 57140 genes, 0%	3.83679e-05	0.00448904	Niben101Scf36076g00002.1, Niben101Scf03251g00008.1, Niben101Scf08618g01012.1, Niben101Scf04639g06007.1, Niben101Scf08618g01002.1, Niben101Ctg03910g00004.1, Niben101Scf08618g01001.1
GO:0016818	hydrolase activity, acting on acid anhydrides, in phosphorus-containing anhydrides	F	13 out of 183 genes, 7%	1078 out of 57140 genes, 2%	5.02532e-05	0.00587963	Niben101Scf04958g00013.1, Niben101Scf04529g00005.1, Niben101Scf00167g04011.1, Niben101Scf02880g00013.1, Niben101Scf04639g06007.1, Niben101Scf00466g01018.1, Niben101Ctg03910g00004.1, Niben101Scf08618g01002.1, Niben101Scf08618g01001.1, Niben101Scf03251g00008.1, Niben101Scf36076g00002.1, Niben101Scf08618g01012.1, Niben101Scf01816g00009.1
GO:0043168	anion binding	F	33 out of 183 genes, 18%	5005 out of 57140 genes, 9%	5.44086e-05	0.00636581	Niben101Scf01210g00056.1, Niben101Scf00885g05001.1, Niben101Scf06221g03002.1, Niben101Scf01210g00004.1, Niben101Scf08618g01001.1, Niben101Scf36076g00002.1, Niben101Scf08618g01012.1, Niben101Scf00438g02017.1, Niben101Scf00987g00004.1, Niben101Scf04529g00005.1, Niben101Scf02525g03015.1, Niben101Scf08618g01002.1, Niben101Scf00438g02016.1, Niben101Scf04451g00022.1, Niben101Scf01510g00010.1, Niben101S…
GO:0004829	threonine-tRNA ligase activity	F	2 out of 183 genes, 1%	5 out of 57140 genes, 0%	0.000101367	0.0118599	Niben101Scf03563g00036.1, Niben101Scf01037g09012.1
GO:0008135	translation factor activity, RNA binding	F	5 out of 183 genes, 3%	163 out of 57140 genes, 0%	0.000191008	0.022348	Niben101Scf08618g01001.1, Niben101Scf08618g01002.1, Niben101Scf04639g06007.1, Niben101Scf08618g01012.1, Niben101Scf23814g00032.1
GO:0003899	DNA-directed RNA polymerase activity	F	5 out of 183 genes, 3%	164 out of 57140 genes, 0%	0.000196509	0.0229915	Niben101Scf05848g04014.1, Niben101Scf14012g00006.1, Niben101Scf00662g01003.1, Niben101Scf00568g04008.1, Niben101Scf19295g00010.1
GO:0034062	RNA polymerase activity	F	5 out of 183 genes, 3%	172 out of 57140 genes, 0%	0.000244974	0.0286619	Niben101Scf19295g00010.1, Niben101Scf00568g04008.1, Niben101Scf14012g00006.1, Niben101Scf05848g04014.1, Niben101Scf00662g01003.1
GO:0048038	quinone binding	F	4 out of 183 genes, 2%	94 out of 57140 genes, 0%	0.000247915	0.0290061	Niben101Scf07823g00002.1, Niben101Scf16292g00004.1, Niben101Scf02762g01002.1, Niben101Scf10442g00013.1
